# Supplementary material for: The basic leucine zipper transcription factor MeaB is critical for biofilm formation, cell wall integrity, and virulence in Aspergillus fumigatus
Source: mSphere. 2024 Jan 29;9(2):e00619-23. doi: 10.1128/msphere.00619-23 (PMC10900910; doi:10.1128/msphere.00619-23)
Supplement: Table S2 — RNA-seq data sets. [file msphere.00619-23-s0002.xlsx]

## Sheet: Sheet1
Legend to Dataset S2 1: Complete dataset for RNA-seq WT vs ΔmeaB. 2: Differentially expressed genes (down-regulated) (fold change of >2; P< 0.05) in the ΔmeaB mutant strain. 3: Differentially expressed genes (up-regulated) (fold change of >2; P< 0.05) in the ΔmeaB mutant strain. 4: Encyclopedia of Genes and Genomes (KEGG) pathway enrichment analysis of the DEGs in the ΔmeaB mutant strain. 5: Onto…

## Sheet: 1. WT_vs_meaB. ALL
id	baseMean	baseMean_WT	baseMean_meaB	foldChange(A/WT)	log2FoldChange	pval	padj	Chromosome	Start Site	End Site	Direction	Length	Name	GO	KEGG	eggNOG	eggNOG_Category	Swissprot	Description	BP	CC	MF	Pathway
AFUB_044500-T	2169.08	4303.04	35.1238	0.00816257	-6.93676	1.3297e-149	1.31467e-145	scf_000003_A_fumigatus_A1163	3052903	3055190	+	2066	AFUB_044500-T	GO:0003674;GO:0005215;GO:0005575;GO:0005623;GO:0005886;GO:0005887;GO:0006810;GO:0006873;GO:0006875;GO:0006879;GO:0006950;GO:0007154;GO:0008150;GO:0009267;GO:0009605;GO:0009987;GO:0009991;GO:0010106;GO:0015343;GO:0015686;GO:0015688;GO:0015891;GO:0016020;GO:0016021;GO:0019725;GO:0022857;GO:0030003;GO:0031224;GO:0031226;GO:0031667;GO:0031668;GO:0031669;GO:0033212;GO:0033214;GO:0033554;GO:0042592;GO:…	-	3S4IA	U	sp|Q4WF31|MIRB_ASPFU MFS siderochrome iron transporter B OS=Neosartorya fumigata (strain ATCC MYA-4609 / Af293 / CBS 101355 / FGSC A1100) OX=330879 GN=mirB PE=1 SV=1	KAF4256012.1 hypothetical protein CNMCM8714_003894 [Aspergillus fumigatus]	GO:0006810//transport;GO:0006873//cellular ion homeostasis;GO:0006875//cellular metal ion homeostasis;GO:0006879//cellular iron ion homeostasis;GO:0006950//response to stress;GO:0007154//cell communication;GO:0008150//biological_process;GO:0009267//cellular response to starvation;GO:0009605//response to external stimulus;GO:0009987//cellular process;GO:0009991//response to extracellular stimulus;…	GO:0005575//cellular_component;GO:0005623//obsolete cell;GO:0005886//plasma membrane;GO:0005887//integral component of plasma membrane;GO:0016020//membrane;GO:0016021//integral component of membrane;GO:0031224//intrinsic component of membrane;GO:0031226//intrinsic component of plasma membrane;GO:0044425//obsolete membrane part;GO:0044459//obsolete plasma membrane part;GO:0044464//obsolete cell pa…	GO:0003674//molecular_function;GO:0005215//transporter activity;GO:0015343//siderophore transmembrane transporter activity;GO:0022857//transmembrane transporter activity;GO:0051184//obsolete cofactor transmembrane transporter activity;	-
AFUB_038200-T	671.03	1283.72	58.3358	0.0454426	-4.45981	1.87054e-136	9.247e-133	scf_000003_A_fumigatus_A1163	1223811	1226256	+	1945	AFUB_038200-T	-	-	3S6VE	K	-	XP_754526.1 bZIP transcription factor (MeaB), putative [Aspergillus fumigatus Af293]	-	-	-	-
AFUB_028410-T	975.361	152.601	1798.12	11.7832	3.55865	3.56473e-113	1.17482e-109	scf_000002_A_fumigatus_A1163	3255010	3257970	-	2841	AFUB_028410-T	-	-	3S39R	S	sp|O00534|VMA5A_HUMAN von Willebrand factor A domain-containing protein 5A OS=Homo sapiens OX=9606 GN=VWA5A PE=1 SV=2	EDP54781.1 von Willebrand domain protein [Aspergillus fumigatus A1163]	-	-	-	-
AFUB_047340-T	2046.99	3591.15	502.821	0.140017	-2.83633	4.54798e-91	1.12415e-87	scf_000003_A_fumigatus_A1163	3864066	3865643	-	1360	AFUB_047340-T	-	K00505	3SEY6	E	sp|A0A336U966|TYRP_ASPTE Tyrosinase P OS=Aspergillus terreus OX=33178 GN=tyrP PE=1 SV=1	XP_748428.1 tyrosinase, putative [Aspergillus fumigatus Af293]	-	-	-	ko00350(Tyrosine metabolism)
AFUB_063700-T	29812.9	51102.1	8523.69	0.166797	-2.58383	4.85166e-90	9.59367e-87	scf_000005_A_fumigatus_A1163	259033	261115	+	2022	AFUB_063700-T	GO:0001505;GO:0003674;GO:0003824;GO:0004353;GO:0004354;GO:0005575;GO:0005576;GO:0005622;GO:0005623;GO:0005634;GO:0005737;GO:0005739;GO:0005829;GO:0006082;GO:0006520;GO:0006536;GO:0006537;GO:0006541;GO:0006807;GO:0008150;GO:0008152;GO:0008652;GO:0009058;GO:0009064;GO:0009084;GO:0009987;GO:0010033;GO:0016053;GO:0016491;GO:0016638;GO:0016639;GO:0017144;GO:0019676;GO:0019740;GO:0019752;GO:0030447;GO:…	K00262	3S3D8	E	sp|Q9URS1|DHE4_PENCH NADP-specific glutamate dehydrogenase OS=Penicillium chrysogenum OX=5076 GN=GDH PE=3 SV=1	XP_752164.1 Glutamate/Leucine/Phenylalanine/Valine dehydrogenase, putative [Aspergillus fumigatus Af293]	GO:0001505//regulation of neurotransmitter levels;GO:0006082//organic acid metabolic process;GO:0006520//cellular amino acid metabolic process;GO:0006536//glutamate metabolic process;GO:0006537//glutamate biosynthetic process;GO:0006541//glutamine metabolic process;GO:0006807//nitrogen compound metabolic process;GO:0008150//biological_process;GO:0008152//metabolic process;GO:0008652//cellular ami…	GO:0005575//cellular_component;GO:0005576//extracellular region;GO:0005622//intracellular anatomical structure;GO:0005623//obsolete cell;GO:0005634//nucleus;GO:0005737//cytoplasm;GO:0005739//mitochondrion;GO:0005829//cytosol;GO:0043226//organelle;GO:0043227//membrane-bounded organelle;GO:0043229//intracellular organelle;GO:0043231//intracellular membrane-bounded organelle;GO:0044424//obsolete int…	GO:0003674//molecular_function;GO:0003824//catalytic activity;GO:0004353//glutamate dehydrogenase [NAD(P)+] activity;GO:0004354//glutamate dehydrogenase (NADP+) activity;GO:0016491//oxidoreductase activity;GO:0016638//oxidoreductase activity, acting on the CH-NH2 group of donors;GO:0016639//oxidoreductase activity, acting on the CH-NH2 group of donors, NAD or NADP as acceptor;	ko00910(Nitrogen metabolism);ko00250(Alanine, aspartate and glutamate metabolism);ko00220(Arginine biosynthesis)
AFUB_044470-T	953.208	1695.25	211.171	0.124567	-3.00501	1.74011e-87	2.86741e-84	scf_000003_A_fumigatus_A1163	3044169	3048528	-	4224	AFUB_044470-T	-	-	3S317	Q	sp|B2KWH4|ABC1_AJECA ABC transporter 1 OS=Ajellomyces capsulatus OX=5037 GN=ABC1 PE=2 SV=1	EDP53275.1 ABC multidrug transporter, putative [Aspergillus fumigatus A1163]	-	-	-	-
AFUB_017290-T	1916.96	3451.34	382.585	0.110851	-3.17331	9.23904e-80	1.30495e-76	scf_000002_A_fumigatus_A1163	34365	36141	-	1722	AFUB_017290-T	-	-	3SC3F	S	-	XP_749157.1 conserved hypothetical protein [Aspergillus fumigatus Af293]	-	-	-	-
AFUB_066140-T	1912.64	3276.31	548.962	0.167555	-2.57729	2.32948e-77	2.87895e-74	scf_000005_A_fumigatus_A1163	897401	899666	-	1990	AFUB_066140-T	GO:0000099;GO:0000101;GO:0000102;GO:0000322;GO:0000323;GO:0000324;GO:0003333;GO:0003674;GO:0005215;GO:0005294;GO:0005342;GO:0005575;GO:0005622;GO:0005623;GO:0005737;GO:0005773;GO:0005886;GO:0005887;GO:0006810;GO:0006811;GO:0006812;GO:0006820;GO:0006855;GO:0006865;GO:0008150;GO:0008324;GO:0008509;GO:0008514;GO:0015075;GO:0015171;GO:0015175;GO:0015179;GO:0015191;GO:0015238;GO:0015291;GO:0015297;GO:…	-	3S82J	E	sp|P50276|MUP1_YEAST High-affinity methionine permease OS=Saccharomyces cerevisiae (strain ATCC 204508 / S288c) OX=559292 GN=MUP1 PE=1 SV=1	EDP50281.1 high affinity methionine permease [Aspergillus fumigatus A1163]	GO:0000101//sulfur amino acid transport;GO:0003333//amino acid transmembrane transport;GO:0006810//transport;GO:0006811//ion transport;GO:0006812//cation transport;GO:0006820//anion transport;GO:0006855//xenobiotic transmembrane transport;GO:0006865//amino acid transport;GO:0008150//biological_process;GO:0015711//organic anion transport;GO:0015804//neutral amino acid transport;GO:0015807//L-amino…	GO:0000322//storage vacuole;GO:0000323//lytic vacuole;GO:0000324//fungal-type vacuole;GO:0005575//cellular_component;GO:0005622//intracellular anatomical structure;GO:0005623//obsolete cell;GO:0005737//cytoplasm;GO:0005773//vacuole;GO:0005886//plasma membrane;GO:0005887//integral component of plasma membrane;GO:0016020//membrane;GO:0016021//integral component of membrane;GO:0031224//intrinsic com…	GO:0000099//sulfur amino acid transmembrane transporter activity;GO:0000102//L-methionine secondary active transmembrane transporter activity;GO:0003674//molecular_function;GO:0005215//transporter activity;GO:0005294//neutral L-amino acid secondary active transmembrane transporter activity;GO:0005342//organic acid transmembrane transporter activity;GO:0008324//cation transmembrane transporter act…	-
AFUB_017260-T	4538.77	7525.6	1551.95	0.206222	-2.27773	5.55907e-68	6.10695e-65	scf_000002_A_fumigatus_A1163	26512	28438	+	1571	AFUB_017260-T	-	-	3S840	E	sp|P38680|MTR_NEUCR N amino acid transport system protein OS=Neurospora crassa (strain ATCC 24698 / 74-OR23-1A / CBS 708.71 / DSM 1257 / FGSC 987) OX=367110 GN=mtr PE=3 SV=2	XP_749154.1 neutral amino acid permease [Aspergillus fumigatus Af293]	-	-	-	-
AFUB_070900-T	253.329	467.333	39.3237	0.0841449	-3.57098	4.31094e-64	4.26222e-61	scf_000005_A_fumigatus_A1163	2210926	2211695	-	770	AFUB_070900-T	-	-	3S7M7	-	-	XP_751433.2 conserved hypothetical protein [Aspergillus fumigatus Af293]	-	-	-	-
AFUB_049170-T	833.484	1463.1	203.869	0.139341	-2.84331	2.75707e-62	2.47811e-59	scf_000004_A_fumigatus_A1163	124573	125664	-	666	AFUB_049170-T	-	-	3SCH3	-	-	EDP50916.1 hypothetical protein AFUB_049170 [Aspergillus fumigatus A1163]	-	-	-	-
AFUB_038360-T	1551.26	518.933	2583.59	4.97867	2.31576	6.66113e-62	5.48822e-59	scf_000003_A_fumigatus_A1163	1268739	1269745	-	900	AFUB_038360-T	-	-	3S3IT	S	sp|C8ZI10|RSB1_YEAS8 Sphingoid long-chain base transporter RSB1 OS=Saccharomyces cerevisiae (strain Lalvin EC1118 / Prise de mousse) OX=643680 GN=RSB1 PE=3 SV=1	XP_754542.1 RTA1 domain protein, putative [Aspergillus fumigatus Af293]	-	-	-	-
AFUB_096340-T	606.241	172.237	1040.24	6.03963	2.59446	4.48872e-60	3.41384e-57	scf_000009_A_fumigatus_A1163	992933	995003	+	1968	AFUB_096340-T	-	-	3S31D	FH	sp|Q9P6J5|YHD5_SCHPO Uncharacterized permease C1683.05 OS=Schizosaccharomyces pombe (strain 972 / ATCC 24843) OX=284812 GN=SPBC1683.05 PE=3 SV=1	XP_747877.1 NCS1 allantoate transporter [Aspergillus fumigatus Af293]	-	-	-	-
AFUB_049180-T	631.763	1082.78	180.741	0.166922	-2.58275	4.26017e-59	3.00859e-56	scf_000004_A_fumigatus_A1163	127883	129820	+	1602	AFUB_049180-T	-	-	3S52V	E	sp|P19807|HNM1_YEAST Choline transport protein OS=Saccharomyces cerevisiae (strain ATCC 204508 / S288c) OX=559292 GN=HNM1 PE=1 SV=1	XP_748268.1 GABA permease, putative [Aspergillus fumigatus Af293]	-	-	-	-
AFUB_010350-T	3238.56	1254.2	5222.91	4.16433	2.05809	3.2259e-55	2.1263e-52	scf_000001_A_fumigatus_A1163	2925896	2928451	-	2271	AFUB_010350-T	GO:0001403;GO:0003674;GO:0005215;GO:0005575;GO:0005623;GO:0005886;GO:0005887;GO:0006810;GO:0006811;GO:0006812;GO:0008150;GO:0008324;GO:0008519;GO:0015075;GO:0015291;GO:0015398;GO:0015696;GO:0016020;GO:0016021;GO:0022804;GO:0022857;GO:0030447;GO:0031224;GO:0031226;GO:0034220;GO:0036267;GO:0040007;GO:0044182;GO:0044425;GO:0044459;GO:0044464;GO:0051179;GO:0051234;GO:0055085;GO:0070783;GO:0071705;GO:…	K03320	3S4JM	P	sp|Q9C0V1|AMT1_SCHPO Ammonium transporter 1 OS=Schizosaccharomyces pombe (strain 972 / ATCC 24843) OX=284812 GN=amt1 PE=3 SV=1	KAF4263728.1 hypothetical protein CNMCM8714_008134 [Aspergillus fumigatus]	GO:0001403//invasive growth in response to glucose limitation;GO:0006810//transport;GO:0006811//ion transport;GO:0006812//cation transport;GO:0008150//biological_process;GO:0030447//filamentous growth;GO:0034220//ion transmembrane transport;GO:0036267//invasive filamentous growth;GO:0040007//growth;GO:0044182//filamentous growth of a population of unicellular organisms;GO:0051179//localization;GO…	GO:0005575//cellular_component;GO:0005623//obsolete cell;GO:0005886//plasma membrane;GO:0005887//integral component of plasma membrane;GO:0016020//membrane;GO:0016021//integral component of membrane;GO:0031224//intrinsic component of membrane;GO:0031226//intrinsic component of plasma membrane;GO:0044425//obsolete membrane part;GO:0044459//obsolete plasma membrane part;GO:0044464//obsolete cell pa…	GO:0003674//molecular_function;GO:0005215//transporter activity;GO:0008324//cation transmembrane transporter activity;GO:0008519//ammonium transmembrane transporter activity;GO:0015075//ion transmembrane transporter activity;GO:0015291//secondary active transmembrane transporter activity;GO:0015398//high-affinity secondary active ammonium transmembrane transporter activity;GO:0022804//active tran…	-
AFUB_051380-T	235.192	429.826	40.5568	0.0943562	-3.40574	4.03152e-55	2.49123e-52	scf_000004_A_fumigatus_A1163	691253	692316	+	935	AFUB_051380-T	-	-	3SF73	-	-	KEY75772.1 integral membrane protein [Aspergillus fumigatus var. RP-2014]	-	-	-	-
AFUB_058080-T	2434.55	724.19	4144.91	5.72351	2.5169	8.5716e-52	4.98514e-49	scf_000004_A_fumigatus_A1163	2575228	2577288	-	1836	AFUB_058080-T	-	-	3S4SV	J	sp|D4B3C8|A2965_ARTBC Putative amidase ARB_02965 OS=Arthroderma benhamiae (strain ATCC MYA-4681 / CBS 112371) OX=663331 GN=ARB_02965 PE=1 SV=1	XP_753594.1 amidase, putative [Aspergillus fumigatus Af293]	-	-	-	-
AFUB_029570-T	811.847	285.508	1338.19	4.68704	2.22868	2.30905e-50	1.26831e-47	scf_000002_A_fumigatus_A1163	3608561	3609120	+	489	AFUB_029570-T	-	-	-	-	-	EDP54897.1 conserved hypothetical protein [Aspergillus fumigatus A1163]	-	-	-	-
AFUB_070850-T	311.445	83.9185	538.972	6.42257	2.68315	1.55503e-47	8.09188e-45	scf_000005_A_fumigatus_A1163	2200527	2204177	+	3477	AFUB_070850-T	-	K10582	3S49P	O	sp|Q9VM35|U2QL1_DROME Ubiquitin-conjugating enzyme E2Q-like protein CG4502 OS=Drosophila melanogaster OX=7227 GN=CG4502 PE=2 SV=1	EDP50745.1 ubiquitin conjugating enzyme, putative [Aspergillus fumigatus A1163]	-	-	-	ko04120(Ubiquitin mediated proteolysis)
AFUB_099560-T	2825.06	4454.1	1196.03	0.268523	-1.89688	6.34088e-47	3.13461e-44	scf_000010_A_fumigatus_A1163	378030	379887	-	1809	AFUB_099560-T	GO:0003674;GO:0003824;GO:0006508;GO:0006807;GO:0008150;GO:0008152;GO:0008233;GO:0008236;GO:0008238;GO:0008240;GO:0016787;GO:0017171;GO:0019538;GO:0043170;GO:0044238;GO:0070011;GO:0071704;GO:0140096;GO:1901564	K01279	3S2VB	O	sp|Q70J59|SED2_ASPFU Tripeptidyl-peptidase sed2 OS=Neosartorya fumigata (strain ATCC MYA-4609 / Af293 / CBS 101355 / FGSC A1100) OX=330879 GN=sed2 PE=1 SV=1	XP_746536.1 tripeptidyl-peptidase (TppA), putative [Aspergillus fumigatus Af293]	GO:0006508//proteolysis;GO:0006807//nitrogen compound metabolic process;GO:0008150//biological_process;GO:0008152//metabolic process;GO:0019538//protein metabolic process;GO:0043170//macromolecule metabolic process;GO:0044238//primary metabolic process;GO:0071704//organic substance metabolic process;GO:1901564//organonitrogen compound metabolic process;	-	GO:0003674//molecular_function;GO:0003824//catalytic activity;GO:0008233//peptidase activity;GO:0008236//serine-type peptidase activity;GO:0008238//exopeptidase activity;GO:0008240//tripeptidyl-peptidase activity;GO:0016787//hydrolase activity;GO:0017171//serine hydrolase activity;GO:0140096//catalytic activity, acting on a protein;	-
AFUB_050830-T	4369.64	1026.68	7712.6	7.51221	2.90924	1.49223e-44	7.02557e-42	scf_000004_A_fumigatus_A1163	528185	529273	-	1089	AFUB_050830-T	-	-	3SBPC	E	sp|Q00668|STCC_EMENI Putative sterigmatocystin biosynthesis peroxidase stcC OS=Emericella nidulans (strain FGSC A4 / ATCC 38163 / CBS 112.46 / NRRL 194 / M139) OX=227321 GN=stcC PE=3 SV=2	EDP51081.1 peroxidase, putative [Aspergillus fumigatus A1163]	-	-	-	-
AFUB_044490-T	126.124	245.478	6.7704	0.0275805	-5.18021	7.40576e-44	3.32821e-41	scf_000003_A_fumigatus_A1163	3051432	3052255	+	824	AFUB_044490-T	-	-	3SAMB	H	sp|Q4WF30|SIDG_ASPFU FsC-acetyl coenzyme A-N(2)-transacetylase OS=Neosartorya fumigata (strain ATCC MYA-4609 / Af293 / CBS 101355 / FGSC A1100) OX=330879 GN=sidG PE=2 SV=1	XP_748685.1 GNAT family acetyltransferase, putative [Aspergillus fumigatus Af293]	-	-	-	-
AFUB_081390-T	189.091	336.016	42.1664	0.125489	-2.99436	7.83904e-42	3.36977e-39	scf_000007_A_fumigatus_A1163	478139	479978	+	1545	AFUB_081390-T	-	-	3SAGF	E	sp|P19807|HNM1_YEAST Choline transport protein OS=Saccharomyces cerevisiae (strain ATCC 204508 / S288c) OX=559292 GN=HNM1 PE=1 SV=1	XP_747411.1 amino acid permease, putative [Aspergillus fumigatus Af293]	-	-	-	-
AFUB_029560-T	405.785	140.924	670.647	4.75892	2.25063	2.1648e-40	8.91809e-38	scf_000002_A_fumigatus_A1163	3605896	3606477	+	516	AFUB_029560-T	-	-	3S9Y7	-	-	XP_755726.1 conserved hypothetical protein [Aspergillus fumigatus Af293]	-	-	-	-
AFUB_019740-T	323.754	555.13	92.3772	0.166406	-2.58722	1.03435e-39	4.09064e-37	scf_000002_A_fumigatus_A1163	668721	670059	+	1339	AFUB_019740-T	-	-	3SC3I	-	-	EDP53928.1 hypothetical protein AFUB_019740 [Aspergillus fumigatus A1163]	-	-	-	-
AFUB_040230-T	1240.39	546.593	1934.18	3.53862	1.82319	1.68833e-39	6.42018e-37	scf_000003_A_fumigatus_A1163	1779524	1781248	+	1601	AFUB_040230-T	-	-	3S2XV	O	sp|D4AK94|A4696_ARTBC Uncharacterized secreted protein ARB_04696 OS=Arthroderma benhamiae (strain ATCC MYA-4681 / CBS 112371) OX=663331 GN=ARB_04696 PE=1 SV=1	XP_754729.1 conserved hypothetical protein [Aspergillus fumigatus Af293]	-	-	-	-
AFUB_051370-T	1503.63	2329.75	677.505	0.290807	-1.78187	1.25835e-38	4.60788e-36	scf_000004_A_fumigatus_A1163	686741	688244	+	1261	AFUB_051370-T	-	-	3S7FM	S	-	XP_748058.2 conserved hypothetical protein [Aspergillus fumigatus Af293]	-	-	-	-
AFUB_095800-T	574.69	1017.69	131.693	0.129404	-2.95004	5.52071e-38	1.9494e-35	scf_000009_A_fumigatus_A1163	821057	821672	+	563	AFUB_095800-T	-	-	3S9YW	-	-	XP_001481445.1 conserved hypothetical protein [Aspergillus fumigatus Af293]	-	-	-	-
AFUB_039370-T	129.726	24.7263	234.725	9.49294	3.24685	2.5648e-37	8.74419e-35	scf_000003_A_fumigatus_A1163	1560977	1562205	-	1061	AFUB_039370-T	-	-	3S7U7	TZ	sp|Q9P5M9|MUG14_SCHPO Meiotically up-regulated gene 14 protein OS=Schizosaccharomyces pombe (strain 972 / ATCC 24843) OX=284812 GN=mug14 PE=1 SV=1	EDP52768.1 class II aldolase/adducin domain protein [Aspergillus fumigatus A1163]	-	-	-	-
AFUB_017510-T	386.707	695.438	77.975	0.112124	-3.15684	3.27664e-37	1.07987e-34	scf_000002_A_fumigatus_A1163	88345	89990	-	1593	AFUB_017510-T	GO:0000166;GO:0001302;GO:0001678;GO:0003674;GO:0003824;GO:0004340;GO:0004396;GO:0005488;GO:0005524;GO:0005575;GO:0005622;GO:0005623;GO:0005634;GO:0005737;GO:0005739;GO:0005829;GO:0005975;GO:0005996;GO:0006000;GO:0006002;GO:0006006;GO:0006007;GO:0006013;GO:0006081;GO:0006082;GO:0006090;GO:0006091;GO:0006096;GO:0006098;GO:0006139;GO:0006163;GO:0006164;GO:0006165;GO:0006355;GO:0006725;GO:0006732;GO:…	K00844	3SADU	G	sp|P80581|HXK_EMENI Hexokinase OS=Emericella nidulans (strain FGSC A4 / ATCC 38163 / CBS 112.46 / NRRL 194 / M139) OX=227321 GN=hxkA PE=1 SV=2	XP_749181.1 hexokinase, putative [Aspergillus fumigatus Af293]	GO:0001302//obsolete replicative cell aging;GO:0001678//cellular glucose homeostasis;GO:0005975//carbohydrate metabolic process;GO:0005996//monosaccharide metabolic process;GO:0006000//fructose metabolic process;GO:0006002//fructose 6-phosphate metabolic process;GO:0006006//glucose metabolic process;GO:0006007//glucose catabolic process;GO:0006013//mannose metabolic process;GO:0006081//cellular a…	GO:0005575//cellular_component;GO:0005622//intracellular anatomical structure;GO:0005623//obsolete cell;GO:0005634//nucleus;GO:0005737//cytoplasm;GO:0005739//mitochondrion;GO:0005829//cytosol;GO:0043226//organelle;GO:0043227//membrane-bounded organelle;GO:0043229//intracellular organelle;GO:0043231//intracellular membrane-bounded organelle;GO:0044424//obsolete intracellular part;GO:0044444//obsol…	GO:0000166//nucleotide binding;GO:0003674//molecular_function;GO:0003824//catalytic activity;GO:0004340//glucokinase activity;GO:0004396//hexokinase activity;GO:0005488//binding;GO:0005524//ATP binding;GO:0008144//obsolete drug binding;GO:0008865//fructokinase activity;GO:0016301//kinase activity;GO:0016740//transferase activity;GO:0016772//transferase activity, transferring phosphorus-containing…	ko00520(Amino sugar and nucleotide sugar metabolism);ko00500(Starch and sucrose metabolism);ko00052(Galactose metabolism);ko00051(Fructose and mannose metabolism);ko00010(Glycolysis / Gluconeogenesis)
AFUB_050510-T	4955.42	7486.19	2424.65	0.323883	-1.62645	4.33348e-37	1.3821e-34	scf_000004_A_fumigatus_A1163	445310	445780	+	471	AFUB_050510-T	-	-	3SF23	S	sp|D4B0F8|TLP1_ARTBC Antigenic thaumatin-like protein ARB_01932 OS=Arthroderma benhamiae (strain ATCC MYA-4681 / CBS 112371) OX=663331 GN=ARB_01932 PE=1 SV=2	EDP51049.1 BYS1 domain protein, putative [Aspergillus fumigatus A1163]	-	-	-	-
AFUB_080570-T	12431.1	18656.3	6205.99	0.332649	-1.58793	4.67679e-37	1.44498e-34	scf_000007_A_fumigatus_A1163	253551	255026	-	1422	AFUB_080570-T	-	-	3S73A	S	sp|P38680|MTR_NEUCR N amino acid transport system protein OS=Neurospora crassa (strain ATCC 24698 / 74-OR23-1A / CBS 708.71 / DSM 1257 / FGSC 987) OX=367110 GN=mtr PE=3 SV=2	EDP48621.1 amino acid transporter, putative [Aspergillus fumigatus A1163]	-	-	-	-
AFUB_097230-T	1051.23	472.384	1630.08	3.45075	1.78691	1.38867e-36	4.16054e-34	scf_000009_A_fumigatus_A1163	1253341	1254856	-	1399	AFUB_097230-T	-	-	3SACG	E	sp|Q9X0Y2|AAT_THEMA Aspartate aminotransferase OS=Thermotoga maritima (strain ATCC 43589 / DSM 3109 / JCM 10099 / NBRC 100826 / MSB8) OX=243274 GN=aspC PE=1 SV=1	KAF4270620.1 hypothetical protein CNMCM8057_007711 [Aspergillus fumigatus]	-	-	-	-
AFUB_014730-T	1008.71	452.555	1564.86	3.45783	1.78987	1.99227e-36	5.79341e-34	scf_000001_A_fumigatus_A1163	4151217	4152753	-	1430	AFUB_014730-T	-	-	3S4ZP	S	-	XP_752887.1 conserved hypothetical protein [Aspergillus fumigatus Af293]	-	-	-	-
AFUB_049240-T	747.513	132.001	1363.02	10.3259	3.36819	2.20187e-36	6.21996e-34	scf_000004_A_fumigatus_A1163	140310	140717	-	408	AFUB_049240-T	-	-	3S94K	S	-	XP_748262.1 integral membrane protein, putative [Aspergillus fumigatus Af293]	-	-	-	-
AFUB_096960-T	475.549	760.404	190.694	0.25078	-1.99551	2.78874e-35	7.65896e-33	scf_000009_A_fumigatus_A1163	1202478	1204050	-	1400	AFUB_096960-T	-	-	3S7TV	E	sp|Q6L732|KANJ_STRKN Kanamycin B dioxygenase OS=Streptomyces kanamyceticus OX=1967 GN=kanJ PE=1 SV=1	KAF4250276.1 hypothetical protein CNMCM8057_007197 [Aspergillus fumigatus]	-	-	-	-
AFUB_096790-T	92.6781	171.928	13.4285	0.0781058	-3.67843	1.19745e-33	3.19979e-31	scf_000009_A_fumigatus_A1163	1158702	1159733	+	837	AFUB_096790-T	-	-	3S9IY	S	sp|B8NM67|USTYA_ASPFN Oxidase ustYa OS=Aspergillus flavus (strain ATCC 200026 / FGSC A1120 / IAM 13836 / NRRL 3357 / JCM 12722 / SRRC 167) OX=332952 GN=ustYa PE=1 SV=1	XP_731488.2 conserved hypothetical protein [Aspergillus fumigatus Af293]	-	-	-	-
AFUB_091810-T	432.774	174.83	690.718	3.95081	1.98215	1.46892e-33	3.8219e-31	scf_000008_A_fumigatus_A1163	1534633	1535950	-	1318	AFUB_091810-T	-	-	3S4JD	C	sp|P0DN30|RTAI1_ARTBC Probable zinc-binding oxidoreductase, mitochondrial OS=Arthroderma benhamiae (strain ATCC MYA-4681 / CBS 112371) OX=663331 GN=ARB_02327-2 PE=3 SV=1	EDP48464.1 zinc-containing alcohol dehydrogenase, putative [Aspergillus fumigatus A1163]	-	-	-	-
AFUB_041250-T	6783.51	10057.1	3509.9	0.348997	-1.51872	1.63203e-33	4.13741e-31	scf_000003_A_fumigatus_A1163	2059399	2069174	+	8985	AFUB_041250-T	-	-	3S2WI	I	-	EDP52953.1 glycosyl transferase, putative [Aspergillus fumigatus A1163]	-	-	-	-
AFUB_051360-T	2696.57	4035.84	1357.3	0.336313	-1.57212	1.75934e-33	4.34864e-31	scf_000004_A_fumigatus_A1163	682905	685868	-	2550	AFUB_051360-T	-	-	3S55T	P	sp|P9WEZ6|ORYC_ASPOR MFS-type transporter oryC OS=Aspergillus oryzae (strain ATCC 42149 / RIB 40) OX=510516 GN=oryC PE=3 SV=1	XP_748059.1 MFS sugar transporter, putative [Aspergillus fumigatus Af293]	-	-	-	-
AFUB_052270-T	97993.7	50021.2	145966	2.91808	1.54502	5.87604e-32	1.41699e-29	scf_000004_A_fumigatus_A1163	939760	943503	-	3603	AFUB_052270-T	GO:0000272;GO:0000278;GO:0000281;GO:0000282;GO:0000322;GO:0000323;GO:0000324;GO:0000910;GO:0000920;GO:0001896;GO:0003674;GO:0003824;GO:0004553;GO:0004568;GO:0005488;GO:0005575;GO:0005576;GO:0005618;GO:0005622;GO:0005623;GO:0005634;GO:0005635;GO:0005737;GO:0005773;GO:0005783;GO:0005933;GO:0005935;GO:0005975;GO:0005976;GO:0006022;GO:0006026;GO:0006030;GO:0006032;GO:0006037;GO:0006039;GO:0006040;GO:…	K01183	3S3EW	G	sp|Q873Y0|CHIA1_ASPFM Endochitinase A1 OS=Neosartorya fumigata OX=746128 GN=chiA1 PE=1 SV=1	EDP51223.1 class III chitinase ChiA1 [Aspergillus fumigatus A1163]	GO:0000272//polysaccharide catabolic process;GO:0000278//mitotic cell cycle;GO:0000281//mitotic cytokinesis;GO:0000282//cellular bud site selection;GO:0000910//cytokinesis;GO:0000920//septum digestion after cytokinesis;GO:0001896//autolysis;GO:0005975//carbohydrate metabolic process;GO:0005976//polysaccharide metabolic process;GO:0006022//aminoglycan metabolic process;GO:0006026//aminoglycan cata…	GO:0000322//storage vacuole;GO:0000323//lytic vacuole;GO:0000324//fungal-type vacuole;GO:0005575//cellular_component;GO:0005576//extracellular region;GO:0005618//cell wall;GO:0005622//intracellular anatomical structure;GO:0005623//obsolete cell;GO:0005634//nucleus;GO:0005635//nuclear envelope;GO:0005737//cytoplasm;GO:0005773//vacuole;GO:0005783//endoplasmic reticulum;GO:0005933//cellular bud;GO:0…	GO:0003674//molecular_function;GO:0003824//catalytic activity;GO:0004553//hydrolase activity, hydrolyzing O-glycosyl compounds;GO:0004568//chitinase activity;GO:0005488//binding;GO:0008061//chitin binding;GO:0008144//obsolete drug binding;GO:0008843//endochitinase activity;GO:0016787//hydrolase activity;GO:0016798//hydrolase activity, acting on glycosyl bonds;GO:0097367//carbohydrate derivative b…	ko00520(Amino sugar and nucleotide sugar metabolism)
AFUB_101780-T	3750.42	6873.28	627.56	0.0913043	-3.45317	1.69192e-31	3.98286e-29	scf_000011_A_fumigatus_A1163	374020	375368	+	1200	AFUB_101780-T	-	K01233	3QQWQ	G	sp|Q875I9|CSN_ASPFM Endo-chitosanase OS=Neosartorya fumigata OX=746128 GN=csn PE=1 SV=1	XP_746329.1 endo-chitosanase, pseudogene [Aspergillus fumigatus Af293]	-	-	-	ko00520(Amino sugar and nucleotide sugar metabolism)
AFUB_052770-T	2011.65	2982.31	1041	0.349058	-1.51846	2.72556e-30	6.26689e-28	scf_000004_A_fumigatus_A1163	1064712	1066671	-	1652	AFUB_052770-T	GO:0000096;GO:0000097;GO:0003674;GO:0003824;GO:0003961;GO:0004124;GO:0005575;GO:0005622;GO:0005623;GO:0005737;GO:0005886;GO:0006082;GO:0006520;GO:0006534;GO:0006535;GO:0006555;GO:0006563;GO:0006790;GO:0006807;GO:0008150;GO:0008152;GO:0008652;GO:0009058;GO:0009066;GO:0009067;GO:0009069;GO:0009070;GO:0009086;GO:0009987;GO:0016020;GO:0016053;GO:0016740;GO:0016765;GO:0017144;GO:0019344;GO:0019752;GO:…	K17069	3S64G	E	sp|P50125|CYSD_EMENI Homocysteine synthase OS=Emericella nidulans (strain FGSC A4 / ATCC 38163 / CBS 112.46 / NRRL 194 / M139) OX=227321 GN=cysD PE=1 SV=2	XP_747918.1 homocysteine synthase CysD [Aspergillus fumigatus Af293]	GO:0000096//sulfur amino acid metabolic process;GO:0000097//sulfur amino acid biosynthetic process;GO:0006082//organic acid metabolic process;GO:0006520//cellular amino acid metabolic process;GO:0006534//cysteine metabolic process;GO:0006535//cysteine biosynthetic process from serine;GO:0006555//methionine metabolic process;GO:0006563//L-serine metabolic process;GO:0006790//sulfur compound metabo…	GO:0005575//cellular_component;GO:0005622//intracellular anatomical structure;GO:0005623//obsolete cell;GO:0005737//cytoplasm;GO:0005886//plasma membrane;GO:0016020//membrane;GO:0044424//obsolete intracellular part;GO:0044464//obsolete cell part;GO:0071944//cell periphery;	GO:0003674//molecular_function;GO:0003824//catalytic activity;GO:0003961//O-acetylhomoserine aminocarboxypropyltransferase activity;GO:0004124//cysteine synthase activity;GO:0016740//transferase activity;GO:0016765//transferase activity, transferring alkyl or aryl (other than methyl) groups;	ko00920(Sulfur metabolism);ko00270(Cysteine and methionine metabolism)
AFUB_099280-T	847.087	1283.85	410.328	0.319608	-1.64562	6.59239e-30	1.48134e-27	scf_000010_A_fumigatus_A1163	323439	325993	-	2374	AFUB_099280-T	-	-	3S67E	S	sp|Q04991|FMP42_YEAST Protein FMP42 OS=Saccharomyces cerevisiae (strain ATCC 204508 / S288c) OX=559292 GN=FMP42 PE=1 SV=1	XP_746561.1 MFS transporter, putative [Aspergillus fumigatus Af293]	-	-	-	-
AFUB_009800-T	7649.1	13978.1	1320.15	0.0944442	-3.40439	9.22492e-30	2.02682e-27	scf_000001_A_fumigatus_A1163	2748536	2768196	-	19216	AFUB_009800-T	-	-	3S6CH	Q	sp|Q4WT66|NRPS1_ASPFU Nonribosomal peptide synthetase 1 OS=Neosartorya fumigata (strain ATCC MYA-4609 / Af293 / CBS 101355 / FGSC A1100) OX=330879 GN=NRPS1 PE=1 SV=1	EDP56272.1 nonribosomal peptide synthase Pes1 [Aspergillus fumigatus A1163]	-	-	-	-
AFUB_053630-T	10105.4	4176.36	16034.5	3.83935	1.94086	1.80613e-29	3.88199e-27	scf_000004_A_fumigatus_A1163	1353707	1358174	+	4324	AFUB_053630-T	GO:0000322;GO:0000323;GO:0000324;GO:0005575;GO:0005622;GO:0005623;GO:0005737;GO:0005773;GO:0005886;GO:0006810;GO:0006855;GO:0008150;GO:0015893;GO:0016020;GO:0042221;GO:0042493;GO:0043226;GO:0043227;GO:0043229;GO:0043231;GO:0044424;GO:0044444;GO:0044464;GO:0050896;GO:0051179;GO:0051234;GO:0055085;GO:0071944	K05658	3S615	Q	sp|Q4WTT9|MDR1_ASPFU ABC multidrug transporter mdr1 OS=Neosartorya fumigata (strain ATCC MYA-4609 / Af293 / CBS 101355 / FGSC A1100) OX=330879 GN=mdr1 PE=2 SV=1	AAB88657.1 multidrug resistance protein 1 [Aspergillus fumigatus]	GO:0006810//transport;GO:0006855//xenobiotic transmembrane transport;GO:0008150//biological_process;GO:0042221//response to chemical;GO:0050896//response to stimulus;GO:0051179//localization;GO:0051234//establishment of localization;GO:0055085//transmembrane transport;	GO:0000322//storage vacuole;GO:0000323//lytic vacuole;GO:0000324//fungal-type vacuole;GO:0005575//cellular_component;GO:0005622//intracellular anatomical structure;GO:0005623//obsolete cell;GO:0005737//cytoplasm;GO:0005773//vacuole;GO:0005886//plasma membrane;GO:0016020//membrane;GO:0043226//organelle;GO:0043227//membrane-bounded organelle;GO:0043229//intracellular organelle;GO:0043231//intracell…	-	ko02010(ABC transporters)
AFUB_089040-T	665.293	1079.26	251.324	0.232867	-2.10242	3.72022e-29	7.82592e-27	scf_000008_A_fumigatus_A1163	677658	681266	-	2770	AFUB_089040-T	-	-	3S6JY	S	sp|F9WWD1|GT2_ZYMTI Type 2 glycosyltransferase OS=Zymoseptoria tritici (strain CBS 115943 / IPO323) OX=336722 GN=GT2 PE=3 SV=1	XP_033419867.1 conserved hypothetical protein [Aspergillus lentulus]	-	-	-	-
AFUB_043880-T	441.951	195.208	688.693	3.52799	1.81885	8.77937e-29	1.80837e-26	scf_000003_A_fumigatus_A1163	2882164	2884332	+	2169	AFUB_043880-T	-	-	3SFBQ	-	-	EDP53218.1 conserved hypothetical protein [Aspergillus fumigatus A1163]	-	-	-	-
AFUB_096970-T	157.56	267.427	47.6927	0.178339	-2.4873	1.24838e-28	2.51892e-26	scf_000009_A_fumigatus_A1163	1204488	1208830	+	2362	AFUB_096970-T	-	-	3SAPP	-	-	OXN07926.1 hypothetical protein CDV58_03402 [Aspergillus fumigatus]	-	-	-	-
AFUB_018330-T	1771.52	2601.7	941.329	0.361813	-1.46668	3.43637e-28	6.79509e-26	scf_000002_A_fumigatus_A1163	285982	288089	+	1578	AFUB_018330-T	-	-	3S36B	O	sp|D4AYS6|A1345_ARTBC Probable extracellular serine carboxypeptidase OS=Arthroderma benhamiae (strain ATCC MYA-4681 / CBS 112371) OX=663331 GN=ARB_01345 PE=1 SV=1	EDP53789.1 serine peptidase, putative [Aspergillus fumigatus A1163]	-	-	-	-
AFUB_074350-T	1139.48	1838.59	440.375	0.239517	-2.0618	3.77959e-28	7.32722e-26	scf_000006_A_fumigatus_A1163	621249	623928	-	1092	AFUB_074350-T	-	-	3S5R5	O	sp|Q09788|ASL1_SCHPO Alkali-sensitive linkage protein 1 OS=Schizosaccharomyces pombe (strain 972 / ATCC 24843) OX=284812 GN=asl1 PE=1 SV=1	EDP49408.1 conserved hypothetical protein [Aspergillus fumigatus A1163]	-	-	-	-
AFUB_095120-T	335.564	141.66	529.468	3.73761	1.90212	5.96618e-28	1.13438e-25	scf_000009_A_fumigatus_A1163	626092	628478	+	1200	AFUB_095120-T	-	-	3S52T	S	-	EDP47663.1 hypothetical protein AFUB_095120 [Aspergillus fumigatus A1163]	-	-	-	-
AFUB_037900-T	1971.36	1058.02	2884.69	2.72649	1.44705	1.12897e-27	2.10606e-25	scf_000003_A_fumigatus_A1163	1115416	1116984	+	1197	AFUB_037900-T	GO:0003674;GO:0003824;GO:0004553;GO:0004568;GO:0005488;GO:0005575;GO:0005576;GO:0005622;GO:0005623;GO:0005737;GO:0006022;GO:0006026;GO:0006030;GO:0006032;GO:0006040;GO:0006807;GO:0008061;GO:0008144;GO:0008150;GO:0008152;GO:0009056;GO:0009057;GO:0009653;GO:0009987;GO:0016740;GO:0016757;GO:0016787;GO:0016798;GO:0017144;GO:0030154;GO:0030435;GO:0032502;GO:0042737;GO:0043170;GO:0043934;GO:0044237;GO:…	K01183	3S4ET	G	sp|G5EAZ3|CHIB1_EMENI Endochitinase B OS=Emericella nidulans (strain FGSC A4 / ATCC 38163 / CBS 112.46 / NRRL 194 / M139) OX=227321 GN=chiB PE=1 SV=1	EDP52624.1 class V chitinase, putative [Aspergillus fumigatus A1163]	GO:0006022//aminoglycan metabolic process;GO:0006026//aminoglycan catabolic process;GO:0006030//chitin metabolic process;GO:0006032//chitin catabolic process;GO:0006040//amino sugar metabolic process;GO:0006807//nitrogen compound metabolic process;GO:0008150//biological_process;GO:0008152//metabolic process;GO:0009056//catabolic process;GO:0009057//macromolecule catabolic process;GO:0009653//anat…	GO:0005575//cellular_component;GO:0005576//extracellular region;GO:0005622//intracellular anatomical structure;GO:0005623//obsolete cell;GO:0005737//cytoplasm;GO:0044424//obsolete intracellular part;GO:0044464//obsolete cell part;	GO:0003674//molecular_function;GO:0003824//catalytic activity;GO:0004553//hydrolase activity, hydrolyzing O-glycosyl compounds;GO:0004568//chitinase activity;GO:0005488//binding;GO:0008061//chitin binding;GO:0008144//obsolete drug binding;GO:0016740//transferase activity;GO:0016757//glycosyltransferase activity;GO:0016787//hydrolase activity;GO:0016798//hydrolase activity, acting on glycosyl bond…	ko00520(Amino sugar and nucleotide sugar metabolism)
AFUB_018740-T	978.436	502.633	1454.24	2.89324	1.53269	2.5029e-27	4.56994e-25	scf_000002_A_fumigatus_A1163	394792	398301	+	3234	AFUB_018740-T	-	-	3S97N	T	sp|O74388|YNVD_SCHPO Uncharacterized protein C3H7.13 OS=Schizosaccharomyces pombe (strain 972 / ATCC 24843) OX=284812 GN=SPBC3H7.13 PE=1 SV=1	EDP53830.1 conserved hypothetical protein [Aspergillus fumigatus A1163]	-	-	-	-
AFUB_078970-T	24952.6	6474.29	43430.9	6.70822	2.74593	2.54219e-27	4.56994e-25	scf_000006_A_fumigatus_A1163	1965049	1966321	+	1212	AFUB_078970-T	-	-	-	-	-	XP_001481524.1 conserved hypothetical protein [Aspergillus fumigatus Af293]	-	-	-	-
AFUB_092260-T	2598.39	205.786	4990.99	24.2533	4.60011	5.1001e-27	9.0044e-25	scf_000008_A_fumigatus_A1163	1630435	1632423	+	1938	AFUB_092260-T	-	-	3S7TK	O	sp|A6LD25|FTSH_PARD8 ATP-dependent zinc metalloprotease FtsH OS=Parabacteroides distasonis (strain ATCC 8503 / DSM 20701 / CIP 104284 / JCM 5825 / NCTC 11152) OX=435591 GN=ftsH PE=3 SV=1	EDP48509.1 AAA family ATPase, putative [Aspergillus fumigatus A1163]	-	-	-	-
AFUB_041210-T	1582.91	2409.6	756.23	0.313841	-1.67189	1.95525e-26	3.39151e-24	scf_000003_A_fumigatus_A1163	2046091	2048481	-	2391	AFUB_041210-T	-	K01784	3S6WY	M	sp|Q9SN58|UGE5_ARATH UDP-glucose 4-epimerase 5 OS=Arabidopsis thaliana OX=3702 GN=UGE5 PE=1 SV=3	XP_754823.1 UDP-glucose 4-epimerase, putative [Aspergillus fumigatus Af293]	-	-	-	ko00520(Amino sugar and nucleotide sugar metabolism);ko00052(Galactose metabolism)
AFUB_095130-T	200.139	55.069	345.209	6.26867	2.64816	2.01036e-26	3.42697e-24	scf_000009_A_fumigatus_A1163	629374	633349	+	3786	AFUB_095130-T	-	-	3SEE5	S	-	EDP47664.1 NACHT domain protein [Aspergillus fumigatus A1163]	-	-	-	-
AFUB_068720-T	673.332	1011.98	334.688	0.330727	-1.59629	2.25245e-26	3.77457e-24	scf_000005_A_fumigatus_A1163	1655021	1658706	-	3686	AFUB_068720-T	-	-	3SEW6	C	sp|G3XMC6|AZAJ_ASPNA Dehydrogenase azaJ OS=Aspergillus niger (strain ATCC 1015 / CBS 113.46 / FGSC A1144 / LSHB Ac4 / NCTC 3858a / NRRL 328 / USDA 3528.7) OX=380704 GN=azaJ PE=2 SV=1	EDP50535.1 oxidoreductase, zinc-binding dehydrogenase family superfamily [Aspergillus fumigatus A1163]	-	-	-	-
AFUB_071860-T	2172.52	3141.06	1203.99	0.383308	-1.38342	4.12485e-26	6.79706e-24	scf_000005_A_fumigatus_A1163	2554816	2555717	+	405	AFUB_071860-T	-	-	-	-	sp|Q9ZT50|RHA2A_ARATH E3 ubiquitin-protein ligase RHA2A OS=Arabidopsis thaliana OX=3702 GN=RHA2A PE=1 SV=1	EDP50846.1 RING finger protein [Aspergillus fumigatus A1163]	-	-	-	-
AFUB_030110-T	2232.51	1013.55	3451.47	3.40532	1.76779	5.48526e-26	8.89061e-24	scf_000002_A_fumigatus_A1163	3762031	3763821	-	1740	AFUB_030110-T	-	-	3SECT	G	sp|A2R5N0|EGLD_ASPNC Probable endo-beta-1,4-glucanase D OS=Aspergillus niger (strain CBS 513.88 / FGSC A1513) OX=425011 GN=eglD PE=3 SV=1	XP_755782.1 endoglucanase, putative [Aspergillus fumigatus Af293]	-	-	-	-
AFUB_019160-T	363.393	164.146	562.64	3.42767	1.77723	6.07992e-26	9.69552e-24	scf_000002_A_fumigatus_A1163	507578	509782	+	2079	AFUB_019160-T	-	-	3S9HX	S	-	EDP53870.1 C2H2 finger domain protein, putative [Aspergillus fumigatus A1163]	-	-	-	-
AFUB_084920-T	624.857	934.911	314.802	0.336719	-1.57038	1.84505e-25	2.89556e-23	scf_000007_A_fumigatus_A1163	1511538	1512130	+	372	AFUB_084920-T	-	-	-	-	-	EDP49042.1 hypothetical protein AFUB_084920 [Aspergillus fumigatus A1163]	-	-	-	-
AFUB_062540-T	150.813	252.848	48.7772	0.192911	-2.37399	1.97888e-25	3.05707e-23	scf_000004_A_fumigatus_A1163	3750900	3753085	-	1963	AFUB_062540-T	-	-	3SA5J	Q	sp|B6HFX9|PC450_PENRW Conidiogenone synthase PchP450 OS=Penicillium rubens (strain ATCC 28089 / DSM 1075 / NRRL 1951 / Wisconsin 54-1255) OX=500485 GN=PchP450 PE=3 SV=1	EDP52215.1 cytochrome P450 oxygenase, putative [Aspergillus fumigatus A1163]	-	-	-	-
AFUB_061950-T	197.562	70.5771	324.547	4.59847	2.20115	5.08296e-25	7.73157e-23	scf_000004_A_fumigatus_A1163	3620377	3621057	+	681	AFUB_061950-T	-	-	3S90S	S	sp|Q8G9F9|INHA_PSEPU Isonitrile hydratase OS=Pseudomonas putida OX=303 GN=inhA PE=1 SV=1	EDP52157.1 ThiJ/PfpI family protein [Aspergillus fumigatus A1163]	-	-	-	-
AFUB_067240-T	3958.47	5640.78	2276.17	0.40352	-1.30929	1.12398e-24	1.68376e-22	scf_000005_A_fumigatus_A1163	1189348	1197181	+	7028	AFUB_067240-T	GO:0000981;GO:0001079;GO:0001080;GO:0001128;GO:0003674;GO:0003676;GO:0003677;GO:0003700;GO:0003712;GO:0003713;GO:0005488;GO:0005575;GO:0005622;GO:0005623;GO:0005634;GO:0005737;GO:0006139;GO:0006206;GO:0006208;GO:0006212;GO:0006351;GO:0006352;GO:0006355;GO:0006357;GO:0006366;GO:0006367;GO:0006725;GO:0006807;GO:0006808;GO:0007154;GO:0007584;GO:0008150;GO:0008152;GO:0009056;GO:0009057;GO:0009058;GO:…	-	3S6R9	K	sp|B0Y6K1|PRTT_ASPFC Transcriptional activator of proteases prtT OS=Neosartorya fumigata (strain CEA10 / CBS 144.89 / FGSC A1163) OX=451804 GN=prtT PE=3 SV=1	KMK54744.1 Transcriptional activator of proteases prtT [Aspergillus fumigatus Z5]	GO:0001079//nitrogen catabolite regulation of transcription from RNA polymerase II promoter;GO:0001080//nitrogen catabolite activation of transcription from RNA polymerase II promoter;GO:0006139//nucleobase-containing compound metabolic process;GO:0006206//pyrimidine nucleobase metabolic process;GO:0006208//pyrimidine nucleobase catabolic process;GO:0006212//uracil catabolic process;GO:0006351//t…	GO:0005575//cellular_component;GO:0005622//intracellular anatomical structure;GO:0005623//obsolete cell;GO:0005634//nucleus;GO:0005737//cytoplasm;GO:0043226//organelle;GO:0043227//membrane-bounded organelle;GO:0043229//intracellular organelle;GO:0043231//intracellular membrane-bounded organelle;GO:0044424//obsolete intracellular part;GO:0044464//obsolete cell part;	GO:0000981//DNA-binding transcription factor activity, RNA polymerase II-specific;GO:0001128//obsolete RNA polymerase II transcription coactivator activity involved in preinitiation complex assembly;GO:0003674//molecular_function;GO:0003676//nucleic acid binding;GO:0003677//DNA binding;GO:0003700//DNA-binding transcription factor activity;GO:0003712//transcription coregulator activity;GO:0003713/…	-
AFUB_019750-T	237.623	376.591	98.6553	0.26197	-1.93253	4.34642e-24	6.41389e-22	scf_000002_A_fumigatus_A1163	670915	674211	+	3297	AFUB_019750-T	-	-	3SBUA	-	-	EDP53929.1 conserved hypothetical protein [Aspergillus fumigatus A1163]	-	-	-	-
AFUB_077540-T	284.551	125.561	443.541	3.53246	1.82067	7.0269e-24	1.02169e-21	scf_000006_A_fumigatus_A1163	1551937	1553162	+	1166	AFUB_077540-T	-	-	3S9AK	S	-	EDP49724.1 DUF636 domain protein [Aspergillus fumigatus A1163]	-	-	-	-
AFUB_002040-T	2436.97	1397.26	3476.69	2.48822	1.31512	7.64249e-24	1.09509e-21	scf_000001_A_fumigatus_A1163	569876	571249	+	1374	AFUB_002040-T	-	-	3S6HT	Z	sp|Q5T7B8|KIF24_HUMAN Kinesin-like protein KIF24 OS=Homo sapiens OX=9606 GN=KIF24 PE=1 SV=2	EDP55509.1 kinesin family protein [Aspergillus fumigatus A1163]	-	-	-	-
AFUB_030190-T	232.886	367.879	97.8926	0.2661	-1.90996	2.00459e-23	2.83134e-21	scf_000002_A_fumigatus_A1163	3786782	3787956	+	1175	AFUB_030190-T	-	-	3SAHZ	E	sp|Q5BD77|HOGA1_EMENI Probable 4-hydroxy-2-oxoglutarate aldolase, mitochondrial OS=Emericella nidulans (strain FGSC A4 / ATCC 38163 / CBS 112.46 / NRRL 194 / M139) OX=227321 GN=AN1503 PE=1 SV=1	EDP54959.1 conserved hypothetical protein [Aspergillus fumigatus A1163]	-	-	-	-
AFUB_033060-T	149.649	27.8251	271.473	9.75641	3.28635	2.79904e-23	3.89776e-21	scf_000002_A_fumigatus_A1163	4601792	4604435	+	2541	AFUB_033060-T	-	-	3S9TJ	-	-	EDP55242.1 conserved hypothetical protein [Aspergillus fumigatus A1163]	-	-	-	-
AFUB_070010-T	73798.9	103139	44458.4	0.431051	-1.21407	4.5287e-23	6.21879e-21	scf_000005_A_fumigatus_A1163	1997286	1998904	-	1075	AFUB_070010-T	GO:0003674;GO:0003824;GO:0004356;GO:0005575;GO:0005622;GO:0005623;GO:0005634;GO:0005737;GO:0006082;GO:0006520;GO:0006536;GO:0006541;GO:0006542;GO:0006807;GO:0008150;GO:0008152;GO:0008652;GO:0009058;GO:0009064;GO:0009084;GO:0009987;GO:0016053;GO:0016211;GO:0016874;GO:0016879;GO:0016880;GO:0019676;GO:0019740;GO:0019752;GO:0031974;GO:0031981;GO:0034399;GO:0043226;GO:0043227;GO:0043229;GO:0043231;GO:…	K01915	3S4D9	E	sp|Q96V52|GLNA_EMENI Glutamine synthetase OS=Emericella nidulans (strain FGSC A4 / ATCC 38163 / CBS 112.46 / NRRL 194 / M139) OX=227321 GN=glnA PE=3 SV=3	XP_751519.2 glutamine synthetase [Aspergillus fumigatus Af293]	GO:0006082//organic acid metabolic process;GO:0006520//cellular amino acid metabolic process;GO:0006536//glutamate metabolic process;GO:0006541//glutamine metabolic process;GO:0006542//glutamine biosynthetic process;GO:0006807//nitrogen compound metabolic process;GO:0008150//biological_process;GO:0008152//metabolic process;GO:0008652//cellular amino acid biosynthetic process;GO:0009058//biosynthe…	GO:0005575//cellular_component;GO:0005622//intracellular anatomical structure;GO:0005623//obsolete cell;GO:0005634//nucleus;GO:0005737//cytoplasm;GO:0031974//membrane-enclosed lumen;GO:0031981//nuclear lumen;GO:0034399//nuclear periphery;GO:0043226//organelle;GO:0043227//membrane-bounded organelle;GO:0043229//intracellular organelle;GO:0043231//intracellular membrane-bounded organelle;GO:0043233/…	GO:0003674//molecular_function;GO:0003824//catalytic activity;GO:0004356//glutamate-ammonia ligase activity;GO:0016211//ammonia ligase activity;GO:0016874//ligase activity;GO:0016879//ligase activity, forming carbon-nitrogen bonds;GO:0016880//acid-ammonia (or amide) ligase activity;	ko00910(Nitrogen metabolism);ko00630(Glyoxylate and dicarboxylate metabolism);ko00250(Alanine, aspartate and glutamate metabolism);ko00220(Arginine biosynthesis)
AFUB_003610-T	881.742	1280.25	483.236	0.377456	-1.40562	7.38494e-23	1.0002e-20	scf_000001_A_fumigatus_A1163	992618	994570	-	1750	AFUB_003610-T	-	-	3SC8U	U	sp|Q4WKA1|MFSC_ASPFU Major facilitator superfamily multidrug transporter mfsC OS=Neosartorya fumigata (strain ATCC MYA-4609 / Af293 / CBS 101355 / FGSC A1100) OX=330879 GN=mfsC PE=2 SV=1	EDP55663.1 MFS transporter, putative [Aspergillus fumigatus A1163]	-	-	-	-
AFUB_049500-T	23927.5	35346.6	12508.3	0.353875	-1.49869	9.22601e-23	1.23267e-20	scf_000004_A_fumigatus_A1163	192677	193804	-	1014	AFUB_049500-T	GO:0001932;GO:0001934;GO:0003674;GO:0003676;GO:0003682;GO:0003723;GO:0003824;GO:0004365;GO:0005488;GO:0005575;GO:0005618;GO:0005622;GO:0005623;GO:0005634;GO:0005737;GO:0005739;GO:0005811;GO:0005829;GO:0005886;GO:0005975;GO:0005996;GO:0006006;GO:0006007;GO:0006082;GO:0006090;GO:0006091;GO:0006094;GO:0006096;GO:0006139;GO:0006163;GO:0006164;GO:0006165;GO:0006725;GO:0006732;GO:0006733;GO:0006734;GO:…	K00134	3SCDE	G	sp|Q2U0J7|HEPG_ASPOR Glyceraldehyde-3-phosphate dehydrogenase B OS=Aspergillus oryzae (strain ATCC 42149 / RIB 40) OX=510516 GN=hepG PE=1 SV=1	EDP50949.1 glyceraldehyde 3-phosphate dehydrogenase, putative [Aspergillus fumigatus A1163]	GO:0001932//regulation of protein phosphorylation;GO:0001934//positive regulation of protein phosphorylation;GO:0005975//carbohydrate metabolic process;GO:0005996//monosaccharide metabolic process;GO:0006006//glucose metabolic process;GO:0006007//glucose catabolic process;GO:0006082//organic acid metabolic process;GO:0006090//pyruvate metabolic process;GO:0006091//generation of precursor metaboli…	GO:0005575//cellular_component;GO:0005618//cell wall;GO:0005622//intracellular anatomical structure;GO:0005623//obsolete cell;GO:0005634//nucleus;GO:0005737//cytoplasm;GO:0005739//mitochondrion;GO:0005811//lipid droplet;GO:0005829//cytosol;GO:0005886//plasma membrane;GO:0009277//fungal-type cell wall;GO:0016020//membrane;GO:0030312//external encapsulating structure;GO:0032991//protein-containing …	GO:0003674//molecular_function;GO:0003676//nucleic acid binding;GO:0003682//chromatin binding;GO:0003723//RNA binding;GO:0003824//catalytic activity;GO:0004365//glyceraldehyde-3-phosphate dehydrogenase (NAD+) (phosphorylating) activity;GO:0005488//binding;GO:0016491//oxidoreductase activity;GO:0016620//oxidoreductase activity, acting on the aldehyde or oxo group of donors, NAD or NADP as acceptor…	ko00010(Glycolysis / Gluconeogenesis)
AFUB_096510-T	778.594	425.073	1132.11	2.66334	1.41324	1.50631e-22	1.98571e-20	scf_000009_A_fumigatus_A1163	1050856	1051866	+	950	AFUB_096510-T	-	-	3S45W	H	-	EDP47799.1 O-methyltransferase, putative [Aspergillus fumigatus A1163]	-	-	-	-
AFUB_020800-T	1012.86	1461.14	564.584	0.386398	-1.37184	1.73025e-22	2.25092e-20	scf_000002_A_fumigatus_A1163	986935	988460	-	1305	AFUB_020800-T	GO:0000041;GO:0003674;GO:0005215;GO:0005375;GO:0005575;GO:0005622;GO:0005623;GO:0005737;GO:0005783;GO:0005886;GO:0005887;GO:0006810;GO:0006811;GO:0006812;GO:0006825;GO:0008150;GO:0008324;GO:0012505;GO:0015075;GO:0015318;GO:0015677;GO:0015679;GO:0016020;GO:0016021;GO:0022857;GO:0022890;GO:0030001;GO:0031224;GO:0031226;GO:0034220;GO:0035434;GO:0043226;GO:0043227;GO:0043229;GO:0043231;GO:0044424;GO:…	K14686	3S8UY	P	sp|Q06686|CTR3_YEAST Copper transport protein CTR3 OS=Saccharomyces cerevisiae (strain ATCC 204508 / S288c) OX=559292 GN=CTR3 PE=1 SV=1	KAF4252607.1 hypothetical protein CNMCM8714_007435 [Aspergillus fumigatus]	GO:0000041//transition metal ion transport;GO:0006810//transport;GO:0006811//ion transport;GO:0006812//cation transport;GO:0006825//copper ion transport;GO:0008150//biological_process;GO:0015677//copper ion import;GO:0015679//plasma membrane copper ion transport;GO:0030001//metal ion transport;GO:0034220//ion transmembrane transport;GO:0035434//copper ion transmembrane transport;GO:0051179//local…	GO:0005575//cellular_component;GO:0005622//intracellular anatomical structure;GO:0005623//obsolete cell;GO:0005737//cytoplasm;GO:0005783//endoplasmic reticulum;GO:0005886//plasma membrane;GO:0005887//integral component of plasma membrane;GO:0012505//endomembrane system;GO:0016020//membrane;GO:0016021//integral component of membrane;GO:0031224//intrinsic component of membrane;GO:0031226//intrinsic…	GO:0003674//molecular_function;GO:0005215//transporter activity;GO:0005375//copper ion transmembrane transporter activity;GO:0008324//cation transmembrane transporter activity;GO:0015075//ion transmembrane transporter activity;GO:0015318//inorganic molecular entity transmembrane transporter activity;GO:0022857//transmembrane transporter activity;GO:0022890//inorganic cation transmembrane transpor…	-
AFUB_081380-T	58.5001	107.798	9.2022	0.0853652	-3.55021	2.58317e-22	3.31685e-20	scf_000007_A_fumigatus_A1163	476056	477413	-	939	AFUB_081380-T	-	-	3SF9Y	-	-	EDP48700.1 integral membrane protein [Aspergillus fumigatus A1163]	-	-	-	-
AFUB_051440-T	1785.04	2529.47	1040.61	0.411395	-1.28141	3.3838e-22	4.28918e-20	scf_000004_A_fumigatus_A1163	704848	707771	-	2859	AFUB_051440-T	GO:0000166;GO:0001079;GO:0001081;GO:0003674;GO:0005488;GO:0005575;GO:0005622;GO:0005623;GO:0005634;GO:0006355;GO:0006357;GO:0006808;GO:0007154;GO:0007584;GO:0008150;GO:0009605;GO:0009719;GO:0009889;GO:0009890;GO:0009892;GO:0009987;GO:0009991;GO:0010033;GO:0010243;GO:0010468;GO:0010556;GO:0010558;GO:0010605;GO:0010629;GO:0019219;GO:0019222;GO:0031323;GO:0031324;GO:0031326;GO:0031327;GO:0031667;GO:…	-	3S6PJ	K	sp|Q5AU62|NMRA_EMENI Nitrogen metabolite repression protein nmrA OS=Emericella nidulans (strain FGSC A4 / ATCC 38163 / CBS 112.46 / NRRL 194 / M139) OX=227321 GN=nmrA PE=1 SV=1	EDP51142.1 nitrogen metabolite repression regulator NmrA [Aspergillus fumigatus A1163]	GO:0001079//nitrogen catabolite regulation of transcription from RNA polymerase II promoter;GO:0001081//nitrogen catabolite repression of transcription from RNA polymerase II promoter;GO:0006355//regulation of transcription, DNA-templated;GO:0006357//regulation of transcription by RNA polymerase II;GO:0006808//regulation of nitrogen utilization;GO:0007154//cell communication;GO:0007584//response …	GO:0005575//cellular_component;GO:0005622//intracellular anatomical structure;GO:0005623//obsolete cell;GO:0005634//nucleus;GO:0043226//organelle;GO:0043227//membrane-bounded organelle;GO:0043229//intracellular organelle;GO:0043231//intracellular membrane-bounded organelle;GO:0044424//obsolete intracellular part;GO:0044464//obsolete cell part;	GO:0000166//nucleotide binding;GO:0003674//molecular_function;GO:0005488//binding;GO:0036094//small molecule binding;GO:0043167//ion binding;GO:0043168//anion binding;GO:0048037//obsolete cofactor binding;GO:0050661//NADP binding;GO:0050662//obsolete coenzyme binding;GO:0051287//NAD binding;GO:0070401//NADP+ binding;GO:0070403//NAD+ binding;GO:0097159//organic cyclic compound binding;GO:1901265//…	-
AFUB_039550-T	3788.47	2258.98	5317.97	2.35415	1.23521	3.65996e-22	4.58051e-20	scf_000003_A_fumigatus_A1163	1621075	1624342	-	2907	AFUB_039550-T	-	-	3S40S	A	sp|P27476|NSR1_YEAST Nuclear localization sequence-binding protein OS=Saccharomyces cerevisiae (strain ATCC 204508 / S288c) OX=559292 GN=NSR1 PE=1 SV=1	EDP52786.1 RNA binding protein, putative [Aspergillus fumigatus A1163]	-	-	-	-
AFUB_076330-T	341.757	136.062	547.453	4.02354	2.00847	4.85177e-22	5.99618e-20	scf_000006_A_fumigatus_A1163	1230471	1231532	+	951	AFUB_076330-T	-	-	3S7IA	S	-	EDP49603.1 conserved hypothetical protein [Aspergillus fumigatus A1163]	-	-	-	-
AFUB_081420-T	103.951	178.801	29.1011	0.162757	-2.61921	5.12953e-22	6.26119e-20	scf_000007_A_fumigatus_A1163	486112	487709	-	819	AFUB_081420-T	-	-	3S9KG	-	sp|Q5BHG4|LBUA_EMENI Lactobacillus up-regulated protein OS=Emericella nidulans (strain FGSC A4 / ATCC 38163 / CBS 112.46 / NRRL 194 / M139) OX=227321 GN=lbuA PE=1 SV=2	EDP48704.1 hypothetical protein AFUB_081420 [Aspergillus fumigatus A1163]	-	-	-	-
AFUB_037740-T	990.073	1419.93	560.213	0.394535	-1.34177	1.15844e-21	1.39677e-19	scf_000003_A_fumigatus_A1163	1070420	1071554	+	975	AFUB_037740-T	GO:0000050;GO:0003674;GO:0003824;GO:0004053;GO:0004857;GO:0005488;GO:0005575;GO:0005622;GO:0005623;GO:0005634;GO:0005737;GO:0005829;GO:0005937;GO:0006082;GO:0006520;GO:0006521;GO:0006525;GO:0006527;GO:0006560;GO:0006591;GO:0006807;GO:0008150;GO:0008152;GO:0008270;GO:0009056;GO:0009058;GO:0009063;GO:0009064;GO:0009065;GO:0009987;GO:0010121;GO:0010565;GO:0016054;GO:0016787;GO:0016810;GO:0016813;GO:…	K01476	3S3FV	E	sp|Q12611|ARGI_EMENI Arginase OS=Emericella nidulans (strain FGSC A4 / ATCC 38163 / CBS 112.46 / NRRL 194 / M139) OX=227321 GN=agaA PE=3 SV=2	XP_754476.1 arginase, putative [Aspergillus fumigatus Af293]	GO:0000050//urea cycle;GO:0006082//organic acid metabolic process;GO:0006520//cellular amino acid metabolic process;GO:0006521//regulation of cellular amino acid metabolic process;GO:0006525//arginine metabolic process;GO:0006527//arginine catabolic process;GO:0006560//proline metabolic process;GO:0006591//ornithine metabolic process;GO:0006807//nitrogen compound metabolic process;GO:0008150//bio…	GO:0005575//cellular_component;GO:0005622//intracellular anatomical structure;GO:0005623//obsolete cell;GO:0005634//nucleus;GO:0005737//cytoplasm;GO:0005829//cytosol;GO:0005937//mating projection;GO:0030427//site of polarized growth;GO:0042995//cell projection;GO:0043226//organelle;GO:0043227//membrane-bounded organelle;GO:0043229//intracellular organelle;GO:0043231//intracellular membrane-bounde…	GO:0003674//molecular_function;GO:0003824//catalytic activity;GO:0004053//arginase activity;GO:0004857//enzyme inhibitor activity;GO:0005488//binding;GO:0008270//zinc ion binding;GO:0016787//hydrolase activity;GO:0016810//hydrolase activity, acting on carbon-nitrogen (but not peptide) bonds;GO:0016813//hydrolase activity, acting on carbon-nitrogen (but not peptide) bonds, in linear amidines;GO:00…	ko00330(Arginine and proline metabolism);ko00220(Arginine biosynthesis)
AFUB_091820-T	2200.41	1014.31	3386.5	3.33872	1.7393	1.27919e-21	1.52378e-19	scf_000008_A_fumigatus_A1163	1536686	1537465	+	780	AFUB_091820-T	-	K06035	3SCYT	-	sp|P22143|CYAH_ALBVE Cyanamide hydratase OS=Albifimbria verrucaria OX=1859699 GN=CAH PE=1 SV=1	XP_748883.1 cyanamide hydratase, putative [Aspergillus fumigatus Af293]	-	-	-	ko00791(Atrazine degradation)
AFUB_077310-T	808.582	338.733	1278.43	3.77416	1.91616	1.80959e-21	2.12992e-19	scf_000006_A_fumigatus_A1163	1479195	1481759	-	2565	AFUB_077310-T	-	-	3S7VG	-	-	XP_751013.1 conserved hypothetical protein [Aspergillus fumigatus Af293]	-	-	-	-
AFUB_099550-T	111.228	187.484	34.9714	0.18653	-2.42252	1.88195e-21	2.18904e-19	scf_000010_A_fumigatus_A1163	376654	377667	-	792	AFUB_099550-T	-	-	3SA3Q	-	-	EDP47354.1 GPI anchored protein, putative [Aspergillus fumigatus A1163]	-	-	-	-
AFUB_087310-T	208.182	84.2343	332.131	3.94294	1.97927	2.67377e-21	3.07391e-19	scf_000008_A_fumigatus_A1163	191831	193929	-	1674	AFUB_087310-T	-	-	3S5VC	E	sp|P50276|MUP1_YEAST High-affinity methionine permease OS=Saccharomyces cerevisiae (strain ATCC 204508 / S288c) OX=559292 GN=MUP1 PE=1 SV=1	EDP48020.1 high affinity methionine permease [Aspergillus fumigatus A1163]	-	-	-	-
AFUB_068640-T	424.485	631.058	217.912	0.345312	-1.53403	4.18595e-21	4.75707e-19	scf_000005_A_fumigatus_A1163	1629073	1630214	-	840	AFUB_068640-T	GO:0000228;GO:0000278;GO:0000724;GO:0000725;GO:0000727;GO:0000785;GO:0000790;GO:0000811;GO:0005575;GO:0005622;GO:0005623;GO:0005634;GO:0005654;GO:0005657;GO:0005694;GO:0006139;GO:0006259;GO:0006260;GO:0006261;GO:0006270;GO:0006281;GO:0006302;GO:0006310;GO:0006725;GO:0006807;GO:0006950;GO:0006974;GO:0007049;GO:0008150;GO:0008152;GO:0009058;GO:0009059;GO:0009987;GO:0022402;GO:0031261;GO:0031298;GO:…	K10734	3S86N	L	sp|Q4WQ54|PSF3_ASPFU DNA replication complex GINS protein psf3 OS=Neosartorya fumigata (strain ATCC MYA-4609 / Af293 / CBS 101355 / FGSC A1100) OX=330879 GN=psf3 PE=3 SV=2	XP_751668.2 GINS complex subunit Psf3, putative [Aspergillus fumigatus Af293]	GO:0000278//mitotic cell cycle;GO:0000724//double-strand break repair via homologous recombination;GO:0000725//recombinational repair;GO:0000727//double-strand break repair via break-induced replication;GO:0006139//nucleobase-containing compound metabolic process;GO:0006259//DNA metabolic process;GO:0006260//DNA replication;GO:0006261//DNA-dependent DNA replication;GO:0006270//DNA replication ini…	GO:0000228//nuclear chromosome;GO:0000785//chromatin;GO:0000811//GINS complex;GO:0005575//cellular_component;GO:0005622//intracellular anatomical structure;GO:0005623//obsolete cell;GO:0005634//nucleus;GO:0005654//nucleoplasm;GO:0005657//replication fork;GO:0005694//chromosome;GO:0031261//DNA replication preinitiation complex;GO:0031298//replication fork protection complex;GO:0031974//membrane-en…	-	-
AFUB_094890-T	95.6624	183.953	7.372	0.0400755	-4.64114	4.38983e-21	4.93208e-19	scf_000009_A_fumigatus_A1163	576687	577671	-	666	AFUB_094890-T	-	K00799	20AW4	O	sp|Q46845|YGHU_ECOLI Disulfide-bond oxidoreductase YghU OS=Escherichia coli (strain K12) OX=83333 GN=yghU PE=1 SV=2	EDP47641.1 conserved hypothetical protein [Aspergillus fumigatus A1163]	-	-	-	ko00480(Glutathione metabolism)
AFUB_012320-T	258.843	119.348	398.339	3.33764	1.73883	6.1163e-21	6.79459e-19	scf_000001_A_fumigatus_A1163	3465594	3468661	+	2820	AFUB_012320-T	GO:0003674;GO:0005215;GO:0005575;GO:0006810;GO:0006811;GO:0006820;GO:0008150;GO:0008509;GO:0015075;GO:0015103;GO:0015112;GO:0015267;GO:0015291;GO:0015318;GO:0015513;GO:0015698;GO:0015706;GO:0015707;GO:0016020;GO:0022803;GO:0022804;GO:0022832;GO:0022836;GO:0022857;GO:0034220;GO:0051179;GO:0051234;GO:0055085;GO:0071705;GO:0098656	K02575	3S4KZ	P	sp|P22152|CRNA_EMENI Nitrate transporter OS=Emericella nidulans (strain FGSC A4 / ATCC 38163 / CBS 112.46 / NRRL 194 / M139) OX=227321 GN=crnA PE=2 SV=2	XP_752655.1 nitrate transporter CrnA [Aspergillus fumigatus Af293]	GO:0006810//transport;GO:0006811//ion transport;GO:0006820//anion transport;GO:0008150//biological_process;GO:0015698//inorganic anion transport;GO:0015706//nitrate transport;GO:0015707//nitrite transport;GO:0034220//ion transmembrane transport;GO:0051179//localization;GO:0051234//establishment of localization;GO:0055085//transmembrane transport;GO:0071705//nitrogen compound transport;GO:0098656/…	GO:0005575//cellular_component;GO:0016020//membrane;	GO:0003674//molecular_function;GO:0005215//transporter activity;GO:0008509//anion transmembrane transporter activity;GO:0015075//ion transmembrane transporter activity;GO:0015103//inorganic anion transmembrane transporter activity;GO:0015112//nitrate transmembrane transporter activity;GO:0015267//channel activity;GO:0015291//secondary active transmembrane transporter activity;GO:0015318//inorgani…	ko00910(Nitrogen metabolism)
AFUB_049440-T	102.046	172.527	31.566	0.182963	-2.45037	7.24891e-21	7.96333e-19	scf_000004_A_fumigatus_A1163	182633	183203	+	528	AFUB_049440-T	GO:0006082;GO:0006725;GO:0006732;GO:0008150;GO:0008152;GO:0009058;GO:0009108;GO:0009987;GO:0016053;GO:0018958;GO:0019438;GO:0019748;GO:0019752;GO:0032787;GO:0042180;GO:0042181;GO:0043436;GO:0044237;GO:0044249;GO:0044281;GO:0044283;GO:0044550;GO:0046189;GO:0046394;GO:0051186;GO:0051188;GO:0071704;GO:0072330;GO:1900600;GO:1900602;GO:1901360;GO:1901362;GO:1901576;GO:1901615;GO:1901617;GO:1901661;GO:…	-	KOG0143	V	sp|C8VK14|HXNY_EMENI 2-oxoglutarate-Fe(II) type oxidoreductase hxnY OS=Emericella nidulans (strain FGSC A4 / ATCC 38163 / CBS 112.46 / NRRL 194 / M139) OX=227321 GN=hxnY PE=2 SV=1	EDP50943.1 oxidoreductase, 2OG-Fe(II) oxygenase family, putative [Aspergillus fumigatus A1163]	GO:0006082//organic acid metabolic process;GO:0006725//cellular aromatic compound metabolic process;GO:0006732//obsolete coenzyme metabolic process;GO:0008150//biological_process;GO:0008152//metabolic process;GO:0009058//biosynthetic process;GO:0009108//obsolete coenzyme biosynthetic process;GO:0009987//cellular process;GO:0016053//organic acid biosynthetic process;GO:0018958//phenol-containing c…	-	-	-
AFUB_059760-T	620.987	340.452	901.523	2.64802	1.40491	1.24193e-20	1.34934e-18	scf_000004_A_fumigatus_A1163	3057520	3060746	+	3167	AFUB_059760-T	-	-	3S82I	-	-	EDP51955.1 conserved hypothetical protein [Aspergillus fumigatus A1163]	-	-	-	-
AFUB_071410-T	5450.1	7547.27	3352.93	0.444257	-1.17053	1.36052e-20	1.46211e-18	scf_000005_A_fumigatus_A1163	2355974	2358208	+	1738	AFUB_071410-T	-	-	3S7RG	-	-	OXN22566.1 hypothetical protein CDV57_06929 [Aspergillus fumigatus]	-	-	-	-
AFUB_096470-T	659.557	1085.49	233.62	0.21522	-2.21611	2.09478e-20	2.227e-18	scf_000009_A_fumigatus_A1163	1039605	1041016	+	1200	AFUB_096470-T	-	-	3S7F3	-	-	XP_747890.1 conserved hypothetical protein [Aspergillus fumigatus Af293]	-	-	-	-
AFUB_095150-T	135.282	220.637	49.9267	0.226284	-2.14379	2.70485e-20	2.84498e-18	scf_000009_A_fumigatus_A1163	636008	638418	-	2411	AFUB_095150-T	-	-	3S35J	T	sp|O23482|OPT3_ARATH Oligopeptide transporter 3 OS=Arabidopsis thaliana OX=3702 GN=OPT3 PE=2 SV=3	XP_747762.1 oligopeptide transporter, putative [Aspergillus fumigatus Af293]	-	-	-	-
AFUB_012940-T	2734.91	1669.94	3799.87	2.27545	1.18615	4.1174e-20	4.28513e-18	scf_000001_A_fumigatus_A1163	3645178	3649193	+	4016	AFUB_012940-T	-	-	3S4PI	S	-	EDP56583.1 cell wall proline rich protein, putative [Aspergillus fumigatus A1163]	-	-	-	-
AFUB_099960-T	664.77	333.14	996.401	2.99094	1.5806	4.3337e-20	4.44065e-18	scf_000010_A_fumigatus_A1163	482894	484877	-	1924	AFUB_099960-T	-	-	3S9R4	-	-	XP_746503.1 conserved hypothetical protein [Aspergillus fumigatus Af293]	-	-	-	-
AFUB_047750-T	498.604	218.348	778.86	3.56705	1.83473	4.35666e-20	4.44065e-18	scf_000003_A_fumigatus_A1163	3963393	3965820	+	2273	AFUB_047750-T	-	K00276	3S8AE	Q	sp|Q12556|AMO1_ASPNG Copper amine oxidase 1 OS=Aspergillus niger OX=5061 GN=AO-I PE=1 SV=2	EDP53591.1 copper amine oxidase [Aspergillus fumigatus A1163]	-	-	-	ko00410(beta-Alanine metabolism);ko00360(Phenylalanine metabolism);ko00350(Tyrosine metabolism);ko00260(Glycine, serine and threonine metabolism)
AFUB_061440-T	1873.42	2613.05	1133.8	0.433899	-1.20457	5.95579e-20	6.00866e-18	scf_000004_A_fumigatus_A1163	3513839	3515805	+	1746	AFUB_061440-T	-	-	3SCXY	-	sp|P9WEU1|SAT4_EMENI SAT4 family membrane protein OS=Emericella nidulans (strain FGSC A4 / ATCC 38163 / CBS 112.46 / NRRL 194 / M139) OX=227321 GN=AN4452-1 PE=3 SV=1	EDP52108.1 conserved hypothetical protein [Aspergillus fumigatus A1163]	-	-	-	-
AFUB_092660-T	2205.49	1345.47	3065.51	2.27839	1.18802	8.11113e-20	8.10048e-18	scf_000008_A_fumigatus_A1163	1771367	1772251	+	885	AFUB_092660-T	-	-	3SBZQ	G	sp|P14509|KKA8_ECOLX Aminoglycoside 3&apos;-phosphotransferase OS=Escherichia coli OX=562 GN=aphA PE=3 SV=1	EDP48548.1 conserved hypothetical protein [Aspergillus fumigatus A1163]	-	-	-	-
AFUB_033610-T	119.825	196.934	42.7172	0.216912	-2.20482	9.33371e-20	9.22824e-18	scf_000002_A_fumigatus_A1163	4718074	4720997	+	2805	AFUB_033610-T	-	-	3S7PG	-	-	XP_756129.1 conserved hypothetical protein [Aspergillus fumigatus Af293]	-	-	-	-
AFUB_052280-T	1329.06	570.79	2087.32	3.6569	1.87062	1.11137e-19	1.07884e-17	scf_000004_A_fumigatus_A1163	945495	947291	-	1746	AFUB_052280-T	-	K01046	3S78F	V	sp|Q9US38|YFZ3_SCHPO AB hydrolase superfamily protein C1039.03 OS=Schizosaccharomyces pombe (strain 972 / ATCC 24843) OX=284812 GN=SPAC1039.03 PE=3 SV=1	XP_747967.1 lipase, putative [Aspergillus fumigatus Af293]	-	-	-	ko00561(Glycerolipid metabolism)
AFUB_091710-T	914.789	1589.86	239.718	0.150779	-2.72949	1.11299e-19	1.07884e-17	scf_000008_A_fumigatus_A1163	1508452	1509997	+	1326	AFUB_091710-T	-	-	3S6IP	S	sp|P9WEU1|SAT4_EMENI SAT4 family membrane protein OS=Emericella nidulans (strain FGSC A4 / ATCC 38163 / CBS 112.46 / NRRL 194 / M139) OX=227321 GN=AN4452-1 PE=3 SV=1	XP_748897.2 plasma membrane protein Pth11-like, putative [Aspergillus fumigatus Af293]	-	-	-	-
AFUB_009810-T	2034.62	3794.77	274.468	0.072328	-3.7893	1.70427e-19	1.63593e-17	scf_000001_A_fumigatus_A1163	2773054	2778775	+	4842	AFUB_009810-T	-	-	3S68C	Q	sp|Q4WT65|ABCB_ASPFU ABC multidrug transporter B OS=Neosartorya fumigata (strain ATCC MYA-4609 / Af293 / CBS 101355 / FGSC A1100) OX=330879 GN=abcB PE=2 SV=2	KMK61081.1 ABC multidrug transporter [Aspergillus fumigatus Z5]	-	-	-	-
AFUB_057500-T	1604.47	2239.19	969.738	0.433075	-1.20731	1.73696e-19	1.65128e-17	scf_000004_A_fumigatus_A1163	2460260	2461098	-	740	AFUB_057500-T	GO:0003674;GO:0003824;GO:0005575;GO:0005622;GO:0005623;GO:0005634;GO:0005737;GO:0006950;GO:0006979;GO:0008150;GO:0008152;GO:0009892;GO:0009987;GO:0010565;GO:0016491;GO:0016651;GO:0016657;GO:0019216;GO:0019217;GO:0019222;GO:0031323;GO:0031324;GO:0033554;GO:0034599;GO:0042221;GO:0043226;GO:0043227;GO:0043229;GO:0043231;GO:0044424;GO:0044464;GO:0045833;GO:0045922;GO:0048519;GO:0048523;GO:0050789;GO:…	K07078	3S548	S	sp|Q96VH4|HBN1_YEAST Putative nitroreductase HBN1 OS=Saccharomyces cerevisiae (strain ATCC 204508 / S288c) OX=559292 GN=HBN1 PE=1 SV=1	XP_753649.1 nitroreductase family protein, putative [Aspergillus fumigatus Af293]	GO:0006950//response to stress;GO:0006979//response to oxidative stress;GO:0008150//biological_process;GO:0008152//metabolic process;GO:0009892//negative regulation of metabolic process;GO:0009987//cellular process;GO:0010565//regulation of cellular ketone metabolic process;GO:0019216//regulation of lipid metabolic process;GO:0019217//regulation of fatty acid metabolic process;GO:0019222//regulat…	GO:0005575//cellular_component;GO:0005622//intracellular anatomical structure;GO:0005623//obsolete cell;GO:0005634//nucleus;GO:0005737//cytoplasm;GO:0043226//organelle;GO:0043227//membrane-bounded organelle;GO:0043229//intracellular organelle;GO:0043231//intracellular membrane-bounded organelle;GO:0044424//obsolete intracellular part;GO:0044464//obsolete cell part;	GO:0003674//molecular_function;GO:0003824//catalytic activity;GO:0016491//oxidoreductase activity;GO:0016651//oxidoreductase activity, acting on NAD(P)H;GO:0016657//oxidoreductase activity, acting on NAD(P)H, nitrogenous group as acceptor;	-
AFUB_086690-T	233.933	359.332	108.535	0.302046	-1.72716	1.85658e-19	1.74819e-17	scf_000008_A_fumigatus_A1163	35244	36804	-	1508	AFUB_086690-T	GO:0003674;GO:0003824;GO:0004497;GO:0006725;GO:0006732;GO:0008150;GO:0008152;GO:0009058;GO:0009108;GO:0009987;GO:0016491;GO:0018958;GO:0019438;GO:0019748;GO:0036182;GO:0036184;GO:0042180;GO:0042181;GO:0044237;GO:0044249;GO:0044281;GO:0044283;GO:0044550;GO:0046189;GO:0051186;GO:0051188;GO:0055114;GO:0071704;GO:1901360;GO:1901362;GO:1901576;GO:1901615;GO:1901617;GO:1901661;GO:1901663	K15319	3S9I8	C	sp|Q4WA60|NSCC_ASPFU FAD-dependent monooxygenase nscC OS=Neosartorya fumigata (strain ATCC MYA-4609 / Af293 / CBS 101355 / FGSC A1100) OX=330879 GN=nscC PE=3 SV=1	EDP47963.1 FAD-dependent monooxygenase, putative [Aspergillus fumigatus A1163]	GO:0006725//cellular aromatic compound metabolic process;GO:0006732//obsolete coenzyme metabolic process;GO:0008150//biological_process;GO:0008152//metabolic process;GO:0009058//biosynthetic process;GO:0009108//obsolete coenzyme biosynthetic process;GO:0009987//cellular process;GO:0018958//phenol-containing compound metabolic process;GO:0019438//aromatic compound biosynthetic process;GO:0019748//…	-	GO:0003674//molecular_function;GO:0003824//catalytic activity;GO:0004497//monooxygenase activity;GO:0016491//oxidoreductase activity;	-
AFUB_037520-T	401.031	212.216	589.846	2.77946	1.47481	2.67223e-19	2.49249e-17	scf_000003_A_fumigatus_A1163	1007910	1009273	+	1122	AFUB_037520-T	-	-	3S6JF	S	-	EDP52586.1 hypothetical protein AFUB_037520 [Aspergillus fumigatus A1163]	-	-	-	-
AFUB_077890-T	8164.39	5166.81	11162	2.16032	1.11125	3.11353e-19	2.87696e-17	scf_000006_A_fumigatus_A1163	1653434	1656793	-	3193	AFUB_077890-T	-	-	3SF8V	U	sp|Q91196|MX2_ONCMY Interferon-induced GTP-binding protein Mx2 OS=Oncorhynchus mykiss OX=8022 GN=mx2 PE=2 SV=1	OXN06046.1 hypothetical protein CDV58_05687 [Aspergillus fumigatus]	-	-	-	-
AFUB_084680-T	594.952	856.173	333.731	0.389795	-1.35921	3.41691e-19	3.1154e-17	scf_000007_A_fumigatus_A1163	1454666	1456644	+	1467	AFUB_084680-T	-	-	3S2QH	H	sp|Q0CZH2|PYTC_ASPTN Methyltransferase pytC OS=Aspergillus terreus (strain NIH 2624 / FGSC A1156) OX=341663 GN=pytC PE=2 SV=2	XP_747013.2 methyltransferase LaeA-like, putative [Aspergillus fumigatus Af293]	-	-	-	-
AFUB_033000-T	176.051	276.146	75.9562	0.275058	-1.86219	3.4346e-19	3.1154e-17	scf_000002_A_fumigatus_A1163	4586464	4587767	-	1304	AFUB_033000-T	-	-	3QZDE	-	sp|P14991|REP_BCTVC Replication-associated protein OS=Beet curly top virus (strain California/Logan) OX=268960 GN=C1 PE=3 SV=2	EDP55236.1 hypothetical protein AFUB_033000 [Aspergillus fumigatus A1163]	-	-	-	-
AFUB_037670-T	916.435	372.099	1460.77	3.92576	1.97297	3.81236e-19	3.42662e-17	scf_000003_A_fumigatus_A1163	1047173	1052682	+	4984	AFUB_037670-T	-	-	3S5P6	S	sp|Q5SNQ7|SRAC1_DANRE Protein SERAC1 OS=Danio rerio OX=7955 GN=serac1 PE=3 SV=1	OXN24104.1 hypothetical protein CDV57_07006 [Aspergillus fumigatus]	-	-	-	-
AFUB_058090-T	6452.5	3165.39	9739.61	3.0769	1.62148	4.28324e-19	3.81517e-17	scf_000004_A_fumigatus_A1163	2579140	2584400	+	5157	AFUB_058090-T	-	-	3SA5I	Q	sp|Q6FWS5|YBT1_CANGA Pleiotropic ABC efflux transporter of multiple drugs YBT1 OS=Candida glabrata (strain ATCC 2001 / CBS 138 / JCM 3761 / NBRC 0622 / NRRL Y-65) OX=284593 GN=YBT1 PE=2 SV=1	XP_753593.1 ABC transporter, putative [Aspergillus fumigatus Af293]	-	-	-	-
AFUB_018250-T	7069.26	9973.5	4165.03	0.41761	-1.25977	5.04282e-19	4.45164e-17	scf_000002_A_fumigatus_A1163	264530	266939	+	2349	AFUB_018250-T	GO:0000003;GO:0000271;GO:0003006;GO:0003674;GO:0003824;GO:0005575;GO:0005576;GO:0005618;GO:0005622;GO:0005623;GO:0005628;GO:0005737;GO:0005783;GO:0005886;GO:0005975;GO:0005976;GO:0006073;GO:0006074;GO:0006075;GO:0007049;GO:0008150;GO:0008152;GO:0009058;GO:0009059;GO:0009250;GO:0009272;GO:0009277;GO:0009653;GO:0009897;GO:0009986;GO:0009987;GO:0010383;GO:0010927;GO:0012505;GO:0016020;GO:0016021;GO:…	-	3S5K3	G	sp|B0XT72|GEL1_ASPFC 1,3-beta-glucanosyltransferase gel1 OS=Neosartorya fumigata (strain CEA10 / CBS 144.89 / FGSC A1163) OX=451804 GN=gel1 PE=1 SV=1	B0XT72.1 RecName: Full=1,3-beta-glucanosyltransferase gel1; AltName: Full=Glucan elongating glucanosyltransferase 1; Flags: Precursor [Aspergillus fumigatus A1163]	GO:0000003//reproduction;GO:0000271//polysaccharide biosynthetic process;GO:0003006//developmental process involved in reproduction;GO:0005975//carbohydrate metabolic process;GO:0005976//polysaccharide metabolic process;GO:0006073//cellular glucan metabolic process;GO:0006074//(1->3)-beta-D-glucan metabolic process;GO:0006075//(1->3)-beta-D-glucan biosynthetic process;GO:0007049//cell cycle;GO:00…	GO:0005575//cellular_component;GO:0005576//extracellular region;GO:0005618//cell wall;GO:0005622//intracellular anatomical structure;GO:0005623//obsolete cell;GO:0005628//prospore membrane;GO:0005737//cytoplasm;GO:0005783//endoplasmic reticulum;GO:0005886//plasma membrane;GO:0009277//fungal-type cell wall;GO:0009897//external side of plasma membrane;GO:0009986//cell surface;GO:0012505//endomembra…	GO:0003674//molecular_function;GO:0003824//catalytic activity;GO:0016740//transferase activity;GO:0042123//glucanosyltransferase activity;GO:0042124//1,3-beta-glucanosyltransferase activity;	-
AFUB_077120-T	216.232	331.829	100.635	0.303273	-1.72131	7.625e-19	6.67153e-17	scf_000006_A_fumigatus_A1163	1416610	1418569	+	1677	AFUB_077120-T	GO:0003333;GO:0003674;GO:0005215;GO:0005342;GO:0006810;GO:0006811;GO:0006820;GO:0006865;GO:0008150;GO:0008509;GO:0008514;GO:0015075;GO:0015171;GO:0015318;GO:0015711;GO:0015849;GO:0022857;GO:0034220;GO:0046942;GO:0046943;GO:0051179;GO:0051234;GO:0055085;GO:0071702;GO:0071705;GO:0098656;GO:1903825;GO:1905039	K03293	3S312	E	sp|Q9C0V0|YQD2_SCHPO Probable amino-acid permease PB1C11.02 OS=Schizosaccharomyces pombe (strain 972 / ATCC 24843) OX=284812 GN=SPCPB1C11.02 PE=3 SV=1	XP_750994.1 amino acid permease, putative [Aspergillus fumigatus Af293]	GO:0003333//amino acid transmembrane transport;GO:0006810//transport;GO:0006811//ion transport;GO:0006820//anion transport;GO:0006865//amino acid transport;GO:0008150//biological_process;GO:0015711//organic anion transport;GO:0015849//organic acid transport;GO:0034220//ion transmembrane transport;GO:0046942//carboxylic acid transport;GO:0051179//localization;GO:0051234//establishment of localizat…	-	GO:0003674//molecular_function;GO:0005215//transporter activity;GO:0005342//organic acid transmembrane transporter activity;GO:0008509//anion transmembrane transporter activity;GO:0008514//organic anion transmembrane transporter activity;GO:0015075//ion transmembrane transporter activity;GO:0015171//amino acid transmembrane transporter activity;GO:0015318//inorganic molecular entity transmembrane…	-
AFUB_084430-T	318.755	473.499	164.011	0.346381	-1.52957	1.17668e-18	1.02051e-16	scf_000007_A_fumigatus_A1163	1376816	1380034	-	2093	AFUB_084430-T	-	-	3SBJ3	E	sp|P19807|HNM1_YEAST Choline transport protein OS=Saccharomyces cerevisiae (strain ATCC 204508 / S288c) OX=559292 GN=HNM1 PE=1 SV=1	EDP48992.1 GABA permease GabA [Aspergillus fumigatus A1163]	-	-	-	-
AFUB_014890-T	154.459	244.558	64.3591	0.263165	-1.92596	1.39683e-18	1.20091e-16	scf_000001_A_fumigatus_A1163	4205879	4207194	-	1014	AFUB_014890-T	-	K00641	3S4GC	H	sp|O27848|METX_METTH Probable acyltransferase OS=Methanothermobacter thermautotrophicus (strain ATCC 29096 / DSM 1053 / JCM 10044 / NBRC 100330 / Delta H) OX=187420 GN=metX PE=3 SV=1	XP_752903.1 homoserine acetyltransferase family protein [Aspergillus fumigatus Af293]	-	-	-	ko00920(Sulfur metabolism);ko00270(Cysteine and methionine metabolism)
AFUB_054380-T	1186.33	340.808	2031.86	5.96189	2.57577	2.3789e-18	2.0276e-16	scf_000004_A_fumigatus_A1163	1582809	1583891	-	1083	AFUB_054380-T	-	-	3S9S7	O	sp|A0A1L9WLD5|AACUJ_ASPA1 SHSP domain-containing protein AacuJ OS=Aspergillus aculeatus (strain ATCC 16872 / CBS 172.66 / WB 5094) OX=690307 GN=AacuJ PE=1 SV=1	EDP51432.1 hypothetical protein AFUB_054380 [Aspergillus fumigatus A1163]	-	-	-	-
AFUB_004170-T	2401.57	1505	3298.14	2.19146	1.13189	2.65483e-18	2.24344e-16	scf_000001_A_fumigatus_A1163	1160452	1164620	-	4046	AFUB_004170-T	GO:0003674;GO:0003824;GO:0005575;GO:0016020;GO:0016021;GO:0016787;GO:0031224;GO:0044425	-	3S5BN	S	sp|O14244|YELD_SCHPO Uncharacterized membrane protein C6F6.13c OS=Schizosaccharomyces pombe (strain 972 / ATCC 24843) OX=284812 GN=SPAC6F6.13c PE=3 SV=1	XP_750126.1 DUF726 domain protein [Aspergillus fumigatus Af293]	-	GO:0005575//cellular_component;GO:0016020//membrane;GO:0016021//integral component of membrane;GO:0031224//intrinsic component of membrane;GO:0044425//obsolete membrane part;	GO:0003674//molecular_function;GO:0003824//catalytic activity;GO:0016787//hydrolase activity;	-
AFUB_096950-T	632.431	911.481	353.382	0.3877	-1.36699	3.50784e-18	2.93915e-16	scf_000009_A_fumigatus_A1163	1200654	1201781	-	1128	AFUB_096950-T	-	-	3S8U4	G	sp|O43061|MU136_SCHPO Meiotically up-regulated gene 136 protein OS=Schizosaccharomyces pombe (strain 972 / ATCC 24843) OX=284812 GN=mug136 PE=1 SV=1	EDP47842.1 glycosyl transferase family 8 family, putative [Aspergillus fumigatus A1163]	-	-	-	-
AFUB_049780-T	331.961	489.159	174.764	0.357274	-1.4849	4.20613e-18	3.49462e-16	scf_000004_A_fumigatus_A1163	248631	250490	+	1770	AFUB_049780-T	-	-	3SC20	P	sp|A0A1J0HSL8|IACK_PESFW C6 finger domain transcription factor iacK OS=Pestalotiopsis fici (strain W106-1 / CGMCC3.15140) OX=1229662 GN=iacK PE=1 SV=1	EDP50976.1 hypothetical protein AFUB_049780 [Aspergillus fumigatus A1163]	-	-	-	-
AFUB_056640-T	406.658	590.842	222.473	0.376536	-1.40914	8.12137e-18	6.69133e-16	scf_000004_A_fumigatus_A1163	2239190	2241333	+	1604	AFUB_056640-T	GO:0000003;GO:0000018;GO:0000165;GO:0000166;GO:0000187;GO:0001410;GO:0001775;GO:0001817;GO:0001819;GO:0001932;GO:0001934;GO:0002237;GO:0002252;GO:0002263;GO:0002274;GO:0002275;GO:0002283;GO:0002366;GO:0002376;GO:0002443;GO:0002444;GO:0002446;GO:0002520;GO:0002521;GO:0002573;GO:0002682;GO:0002684;GO:0002791;GO:0002793;GO:0002831;GO:0002832;GO:0003674;GO:0003682;GO:0003824;GO:0004672;GO:0004674;GO:…	K04441	3SBHR	H	sp|Q4WUN7|MPKC_ASPFU Mitogen-activated protein kinase mpkC OS=Neosartorya fumigata (strain ATCC MYA-4609 / Af293 / CBS 101355 / FGSC A1100) OX=330879 GN=mpkC PE=2 SV=2	EDP51653.1 MAP kinase MpkC [Aspergillus fumigatus A1163]	GO:0000003//reproduction;GO:0000018//regulation of DNA recombination;GO:0000165//MAPK cascade;GO:0000187//obsolete activation of MAPK activity;GO:0001410//chlamydospore formation;GO:0001775//cell activation;GO:0001817//regulation of cytokine production;GO:0001819//positive regulation of cytokine production;GO:0001932//regulation of protein phosphorylation;GO:0001934//positive regulation of protei…	GO:0005575//cellular_component;GO:0005576//extracellular region;GO:0005622//intracellular anatomical structure;GO:0005623//obsolete cell;GO:0005634//nucleus;GO:0005654//nucleoplasm;GO:0005737//cytoplasm;GO:0005739//mitochondrion;GO:0005740//mitochondrial envelope;GO:0005743//mitochondrial inner membrane;GO:0005758//mitochondrial intermembrane space;GO:0005829//cytosol;GO:0012505//endomembrane sys…	GO:0000166//nucleotide binding;GO:0003674//molecular_function;GO:0003682//chromatin binding;GO:0003824//catalytic activity;GO:0004672//protein kinase activity;GO:0004674//protein serine/threonine kinase activity;GO:0004707//MAP kinase activity;GO:0004708//MAP kinase kinase activity;GO:0004712//protein serine/threonine/tyrosine kinase activity;GO:0005488//binding;GO:0005515//protein binding;GO:000…	ko04139(Mitophagy - yeast);ko04011(MAPK signaling pathway - yeast)
AFUB_019400-T	5871.08	8298.29	3443.86	0.415009	-1.26879	9.04354e-18	7.38954e-16	scf_000002_A_fumigatus_A1163	574294	575982	+	1506	AFUB_019400-T	GO:0000003;GO:0003006;GO:0005575;GO:0005622;GO:0005623;GO:0005737;GO:0005739;GO:0005886;GO:0005938;GO:0006810;GO:0006897;GO:0006996;GO:0007010;GO:0007049;GO:0008104;GO:0008150;GO:0009653;GO:0009987;GO:0016020;GO:0016021;GO:0016043;GO:0016192;GO:0019953;GO:0022402;GO:0022413;GO:0022414;GO:0030029;GO:0030036;GO:0030154;GO:0030435;GO:0030437;GO:0030865;GO:0030866;GO:0031224;GO:0031505;GO:0032185;GO:…	-	3S35B	S	sp|Q5A4M8|SUR7_CANAL Protein SUR7 OS=Candida albicans (strain SC5314 / ATCC MYA-2876) OX=237561 GN=SUR7 PE=1 SV=1	KAF4269045.1 hypothetical protein CNMCM8714_000249 [Aspergillus fumigatus]	GO:0000003//reproduction;GO:0003006//developmental process involved in reproduction;GO:0006810//transport;GO:0006897//endocytosis;GO:0006996//organelle organization;GO:0007010//cytoskeleton organization;GO:0007049//cell cycle;GO:0008104//protein localization;GO:0008150//biological_process;GO:0009653//anatomical structure morphogenesis;GO:0009987//cellular process;GO:0016043//cellular component or…	GO:0005575//cellular_component;GO:0005622//intracellular anatomical structure;GO:0005623//obsolete cell;GO:0005737//cytoplasm;GO:0005739//mitochondrion;GO:0005886//plasma membrane;GO:0005938//cell cortex;GO:0016020//membrane;GO:0016021//integral component of membrane;GO:0031224//intrinsic component of membrane;GO:0043226//organelle;GO:0043227//membrane-bounded organelle;GO:0043229//intracellular …	-	-
AFUB_004630-T	382.107	555.451	208.762	0.375843	-1.4118	1.86624e-17	1.51242e-15	scf_000001_A_fumigatus_A1163	1301450	1302253	-	804	AFUB_004630-T	-	-	3S90N	-	-	XP_750177.1 conserved hypothetical protein [Aspergillus fumigatus Af293]	-	-	-	-
AFUB_028939-T	5002.26	3235	6769.52	2.09259	1.06529	2.01414e-17	1.61901e-15	scf_000002_A_fumigatus_A1163	3406874	3408514	+	1491	AFUB_028939-T	GO:0000096;GO:0000097;GO:0003674;GO:0003824;GO:0006082;GO:0006520;GO:0006575;GO:0006577;GO:0006578;GO:0006790;GO:0006807;GO:0008150;GO:0008152;GO:0008652;GO:0009058;GO:0009987;GO:0016053;GO:0016829;GO:0016846;GO:0019752;GO:0034641;GO:0042398;GO:0043436;GO:0044237;GO:0044238;GO:0044249;GO:0044271;GO:0044272;GO:0044281;GO:0044283;GO:0046394;GO:0052698;GO:0052699;GO:0052701;GO:0052703;GO:0071704;GO:…	K20247	3S4BC	E	sp|Q5MNI0|LOLT1_EPIUN L-cysteine desulfhydrase-like protein lolT1 OS=Epichloe uncinata OX=5050 GN=lolT1 PE=2 SV=1	EDP54834.1 aminotransferase family protein, putative [Aspergillus fumigatus A1163]	GO:0000096//sulfur amino acid metabolic process;GO:0000097//sulfur amino acid biosynthetic process;GO:0006082//organic acid metabolic process;GO:0006520//cellular amino acid metabolic process;GO:0006575//cellular modified amino acid metabolic process;GO:0006577//amino-acid betaine metabolic process;GO:0006578//amino-acid betaine biosynthetic process;GO:0006790//sulfur compound metabolic process;G…	-	GO:0003674//molecular_function;GO:0003824//catalytic activity;GO:0016829//lyase activity;GO:0016846//carbon-sulfur lyase activity;GO:1990411//hercynylcysteine sulfoxide lyase activity (ergothioneine-forming);GO:1990412//hercynylselenocysteine lyase activity (selenoneine-forming);	ko00340(Histidine metabolism)
AFUB_003440-T	24205.1	32592	15818.2	0.485341	-1.04293	2.21417e-17	1.76544e-15	scf_000001_A_fumigatus_A1163	949272	949956	-	549	AFUB_003440-T	-	-	3S9GC	-	-	KAF4260017.1 hypothetical protein CNMCM8714_001338 [Aspergillus fumigatus]	-	-	-	-
AFUB_019600-T	240.704	119.308	362.101	3.03501	1.6017	2.42414e-17	1.9174e-15	scf_000002_A_fumigatus_A1163	628239	629115	-	816	AFUB_019600-T	-	-	3S6KJ	S	-	XP_749385.1 conserved hypothetical protein [Aspergillus fumigatus Af293]	-	-	-	-
AFUB_033900-T	460.007	752.005	168.009	0.223414	-2.16221	2.64488e-17	2.07539e-15	scf_000003_A_fumigatus_A1163	31585	32440	+	856	AFUB_033900-T	-	-	3SCSY	-	-	XP_001262913.1 conserved hypothetical protein [Aspergillus fischeri NRRL 181]	-	-	-	-
AFUB_025180-T	1374.16	1889.13	859.178	0.4548	-1.13669	3.21857e-17	2.50567e-15	scf_000002_A_fumigatus_A1163	2365804	2368550	+	2172	AFUB_025180-T	GO:0003674;GO:0003824;GO:0004596;GO:0005575;GO:0005622;GO:0005623;GO:0005737;GO:0006464;GO:0006473;GO:0006474;GO:0006807;GO:0006914;GO:0008080;GO:0008150;GO:0008152;GO:0009056;GO:0009987;GO:0010467;GO:0016236;GO:0016407;GO:0016410;GO:0016740;GO:0016746;GO:0016747;GO:0017196;GO:0018193;GO:0018206;GO:0019538;GO:0031248;GO:0031365;GO:0031414;GO:0031417;GO:0032991;GO:0034212;GO:0036211;GO:0043170;GO:…	-	3S4UQ	S	sp|Q5ZHV2|NAA35_CHICK N-alpha-acetyltransferase 35, NatC auxiliary subunit OS=Gallus gallus OX=9031 GN=NAA35 PE=2 SV=1	XP_755266.1 amino-acid N-acetyltransferase subunit Mak10, putative [Aspergillus fumigatus Af293]	GO:0006464//cellular protein modification process;GO:0006473//protein acetylation;GO:0006474//N-terminal protein amino acid acetylation;GO:0006807//nitrogen compound metabolic process;GO:0006914//autophagy;GO:0008150//biological_process;GO:0008152//metabolic process;GO:0009056//catabolic process;GO:0009987//cellular process;GO:0010467//gene expression;GO:0016236//macroautophagy;GO:0017196//N-term…	GO:0005575//cellular_component;GO:0005622//intracellular anatomical structure;GO:0005623//obsolete cell;GO:0005737//cytoplasm;GO:0031248//protein acetyltransferase complex;GO:0031414//N-terminal protein acetyltransferase complex;GO:0031417//NatC complex;GO:0032991//protein-containing complex;GO:0044424//obsolete intracellular part;GO:0044444//obsolete cytoplasmic part;GO:0044464//obsolete cell pa…	GO:0003674//molecular_function;GO:0003824//catalytic activity;GO:0004596//peptide alpha-N-acetyltransferase activity;GO:0008080//N-acetyltransferase activity;GO:0016407//acetyltransferase activity;GO:0016410//N-acyltransferase activity;GO:0016740//transferase activity;GO:0016746//acyltransferase activity;GO:0016747//acyltransferase activity, transferring groups other than amino-acyl groups;GO:003…	-
AFUB_060200-T	2048.65	2788.36	1308.94	0.469429	-1.09102	4.41914e-17	3.41344e-15	scf_000004_A_fumigatus_A1163	3151222	3153573	-	2352	AFUB_060200-T	GO:0002090;GO:0002092;GO:0003674;GO:0005488;GO:0005515;GO:0005575;GO:0005622;GO:0005623;GO:0005737;GO:0005794;GO:0005829;GO:0005886;GO:0006810;GO:0006897;GO:0008104;GO:0008150;GO:0009893;GO:0010604;GO:0010958;GO:0012505;GO:0015031;GO:0015833;GO:0016020;GO:0016192;GO:0019222;GO:0019899;GO:0030100;GO:0030135;GO:0030136;GO:0030674;GO:0031323;GO:0031325;GO:0031410;GO:0031625;GO:0031982;GO:0032879;GO:…	K20059	3S4F9	S	sp|Q10347|YDA5_SCHPO Uncharacterized protein C1F12.05 OS=Schizosaccharomyces pombe (strain 972 / ATCC 24843) OX=284812 GN=SPAC1F12.05 PE=4 SV=1	XP_753399.1 arrestin (or S-antigen), N-terminal domain protein [Aspergillus fumigatus Af293]	GO:0002090//regulation of receptor internalization;GO:0002092//positive regulation of receptor internalization;GO:0006810//transport;GO:0006897//endocytosis;GO:0008104//protein localization;GO:0008150//biological_process;GO:0009893//positive regulation of metabolic process;GO:0010604//positive regulation of macromolecule metabolic process;GO:0010958//regulation of amino acid import across plasma …	GO:0005575//cellular_component;GO:0005622//intracellular anatomical structure;GO:0005623//obsolete cell;GO:0005737//cytoplasm;GO:0005794//Golgi apparatus;GO:0005829//cytosol;GO:0005886//plasma membrane;GO:0012505//endomembrane system;GO:0016020//membrane;GO:0030135//coated vesicle;GO:0030136//clathrin-coated vesicle;GO:0031410//cytoplasmic vesicle;GO:0031982//vesicle;GO:0043226//organelle;GO:0043…	GO:0003674//molecular_function;GO:0005488//binding;GO:0005515//protein binding;GO:0019899//enzyme binding;GO:0030674//protein-macromolecule adaptor activity;GO:0031625//ubiquitin protein ligase binding;GO:0044389//ubiquitin-like protein ligase binding;GO:0060090//molecular adaptor activity;	-
AFUB_076520-T	6235.14	8414.32	4055.95	0.48203	-1.05281	5.30462e-17	4.06564e-15	scf_000006_A_fumigatus_A1163	1283836	1285336	+	1428	AFUB_076520-T	GO:0000086;GO:0000278;GO:0002181;GO:0003674;GO:0005488;GO:0005515;GO:0005575;GO:0005622;GO:0005623;GO:0005634;GO:0005737;GO:0006412;GO:0006518;GO:0006807;GO:0006950;GO:0007049;GO:0007154;GO:0008150;GO:0008152;GO:0009058;GO:0009059;GO:0009267;GO:0009605;GO:0009987;GO:0009991;GO:0010467;GO:0019538;GO:0022402;GO:0031667;GO:0031668;GO:0031669;GO:0033554;GO:0034641;GO:0034645;GO:0042594;GO:0043043;GO:…	K06874	3S7TE	S	sp|P53303|ZPR1_YEAST Zinc finger protein ZPR1 OS=Saccharomyces cerevisiae (strain ATCC 204508 / S288c) OX=559292 GN=ZPR1 PE=1 SV=1	XP_750935.1 zinc finger protein ZPR1 [Aspergillus fumigatus Af293]	GO:0000086//G2/M transition of mitotic cell cycle;GO:0000278//mitotic cell cycle;GO:0002181//cytoplasmic translation;GO:0006412//translation;GO:0006518//peptide metabolic process;GO:0006807//nitrogen compound metabolic process;GO:0006950//response to stress;GO:0007049//cell cycle;GO:0007154//cell communication;GO:0008150//biological_process;GO:0008152//metabolic process;GO:0009058//biosynthetic p…	GO:0005575//cellular_component;GO:0005622//intracellular anatomical structure;GO:0005623//obsolete cell;GO:0005634//nucleus;GO:0005737//cytoplasm;GO:0043226//organelle;GO:0043227//membrane-bounded organelle;GO:0043229//intracellular organelle;GO:0043231//intracellular membrane-bounded organelle;GO:0044424//obsolete intracellular part;GO:0044464//obsolete cell part;	GO:0003674//molecular_function;GO:0005488//binding;GO:0005515//protein binding;GO:0061770//translation elongation factor binding;	-
AFUB_039200-T	309.04	165.286	452.793	2.73945	1.45389	5.45135e-17	4.14596e-15	scf_000003_A_fumigatus_A1163	1507468	1509856	+	2329	AFUB_039200-T	GO:0000041;GO:0000322;GO:0000323;GO:0000324;GO:0000329;GO:0003674;GO:0005215;GO:0005381;GO:0005384;GO:0005575;GO:0005622;GO:0005623;GO:0005737;GO:0005773;GO:0005774;GO:0005794;GO:0006810;GO:0006811;GO:0006812;GO:0006826;GO:0006828;GO:0006873;GO:0006874;GO:0006875;GO:0006879;GO:0006880;GO:0008150;GO:0008324;GO:0009987;GO:0010035;GO:0010038;GO:0010039;GO:0012505;GO:0015075;GO:0015093;GO:0015318;GO:…	-	3S5SV	S	sp|D4B5N6|CCCA_ARTBC Vacuolar iron transporter cccA OS=Arthroderma benhamiae (strain ATCC MYA-4681 / CBS 112371) OX=663331 GN=cccA PE=2 SV=1	EDP52751.1 vacuolar iron transporter Ccc1, putative [Aspergillus fumigatus A1163]	GO:0000041//transition metal ion transport;GO:0006810//transport;GO:0006811//ion transport;GO:0006812//cation transport;GO:0006826//iron ion transport;GO:0006828//manganese ion transport;GO:0006873//cellular ion homeostasis;GO:0006874//cellular calcium ion homeostasis;GO:0006875//cellular metal ion homeostasis;GO:0006879//cellular iron ion homeostasis;GO:0006880//intracellular sequestering of iro…	GO:0000322//storage vacuole;GO:0000323//lytic vacuole;GO:0000324//fungal-type vacuole;GO:0000329//fungal-type vacuole membrane;GO:0005575//cellular_component;GO:0005622//intracellular anatomical structure;GO:0005623//obsolete cell;GO:0005737//cytoplasm;GO:0005773//vacuole;GO:0005774//vacuolar membrane;GO:0005794//Golgi apparatus;GO:0012505//endomembrane system;GO:0016020//membrane;GO:0016021//int…	GO:0003674//molecular_function;GO:0005215//transporter activity;GO:0005381//iron ion transmembrane transporter activity;GO:0005384//manganese ion transmembrane transporter activity;GO:0008324//cation transmembrane transporter activity;GO:0015075//ion transmembrane transporter activity;GO:0015093//ferrous iron transmembrane transporter activity;GO:0015318//inorganic molecular entity transmembrane …	-
AFUB_097339-T	119.765	201.728	37.8019	0.187391	-2.41588	6.95704e-17	5.25071e-15	scf_000009_A_fumigatus_A1163	1284108	1285002	+	833	AFUB_097339-T	-	-	3R4QQ	-	-	EDP47882.1 hypothetical protein AFUB_097339 [Aspergillus fumigatus A1163]	-	-	-	-
AFUB_000470-T	1532.27	2099.86	964.677	0.4594	-1.12218	7.25744e-17	5.43593e-15	scf_000001_A_fumigatus_A1163	135543	137537	+	1939	AFUB_000470-T	-	-	3S5DI	Q	sp|Q9I3H5|BVMO_PSEAE Baeyer-Villiger monooxygenase OS=Pseudomonas aeruginosa (strain ATCC 15692 / DSM 22644 / CIP 104116 / JCM 14847 / LMG 12228 / 1C / PRS 101 / PAO1) OX=208964 GN=PA1538 PE=1 SV=1	KAF4277179.1 hypothetical protein CNMCM8057_003545 [Aspergillus fumigatus]	-	-	-	-
AFUB_058740-T	1012.41	1434.58	590.236	0.411436	-1.28126	8.43399e-17	6.26969e-15	scf_000004_A_fumigatus_A1163	2755958	2759121	+	2961	AFUB_058740-T	-	K11654	3S6YC	K	sp|Q7G8Y3|ISW2_ORYSJ Probable chromatin-remodeling complex ATPase chain OS=Oryza sativa subsp. japonica OX=39947 GN=Os01g0367900 PE=2 SV=2	EDP51853.1 nucleosome remodeling complex ATPase subunit (Snf2h), putative [Aspergillus fumigatus A1163]	-	-	-	-
AFUB_014610-T	1886.21	1161.31	2611.11	2.24841	1.16891	1.32899e-16	9.80575e-15	scf_000001_A_fumigatus_A1163	4112356	4115885	-	3468	AFUB_014610-T	GO:0000166;GO:0000774;GO:0003674;GO:0005488;GO:0005515;GO:0005524;GO:0005575;GO:0005622;GO:0005623;GO:0005737;GO:0005783;GO:0005788;GO:0006457;GO:0006605;GO:0006612;GO:0006620;GO:0006810;GO:0006886;GO:0006950;GO:0006986;GO:0008104;GO:0008144;GO:0008150;GO:0009987;GO:0010033;GO:0012505;GO:0015031;GO:0015833;GO:0017076;GO:0030234;GO:0030554;GO:0031204;GO:0031974;GO:0032553;GO:0032555;GO:0032559;GO:…	K09486	3S7FJ	O	sp|Q10061|LHS1_SCHPO Heat shock protein 70 homolog lhs1 OS=Schizosaccharomyces pombe (strain 972 / ATCC 24843) OX=284812 GN=SPAC1F5.06 PE=3 SV=1	EDP56742.1 Hsp70 family chaperone Lhs1/Orp150, putative [Aspergillus fumigatus A1163]	GO:0006457//protein folding;GO:0006605//protein targeting;GO:0006612//protein targeting to membrane;GO:0006620//posttranslational protein targeting to endoplasmic reticulum membrane;GO:0006810//transport;GO:0006886//intracellular protein transport;GO:0006950//response to stress;GO:0006986//response to unfolded protein;GO:0008104//protein localization;GO:0008150//biological_process;GO:0009987//cel…	GO:0005575//cellular_component;GO:0005622//intracellular anatomical structure;GO:0005623//obsolete cell;GO:0005737//cytoplasm;GO:0005783//endoplasmic reticulum;GO:0005788//endoplasmic reticulum lumen;GO:0012505//endomembrane system;GO:0031974//membrane-enclosed lumen;GO:0043226//organelle;GO:0043227//membrane-bounded organelle;GO:0043229//intracellular organelle;GO:0043231//intracellular membrane…	GO:0000166//nucleotide binding;GO:0000774//adenyl-nucleotide exchange factor activity;GO:0003674//molecular_function;GO:0005488//binding;GO:0005515//protein binding;GO:0005524//ATP binding;GO:0008144//obsolete drug binding;GO:0017076//purine nucleotide binding;GO:0030234//enzyme regulator activity;GO:0030554//adenyl nucleotide binding;GO:0032553//ribonucleotide binding;GO:0032555//purine ribonucl…	ko04141(Protein processing in endoplasmic reticulum)
AFUB_045110-T	660.04	922.719	397.361	0.430641	-1.21544	1.43083e-16	1.0479e-14	scf_000003_A_fumigatus_A1163	3267062	3269794	-	2733	AFUB_045110-T	-	-	3S4CC	S	-	EDP53337.1 HET domain protein [Aspergillus fumigatus A1163]	-	-	-	-
AFUB_000630-T	27724.9	17615.3	37834.4	2.14781	1.10287	1.89796e-16	1.37979e-14	scf_000001_A_fumigatus_A1163	169983	171170	-	1122	AFUB_000630-T	-	-	3S488	-	-	EDP55373.1 conserved hypothetical protein [Aspergillus fumigatus A1163]	-	-	-	-
AFUB_102080-T	197.605	96.3921	298.818	3.10002	1.63228	3.01324e-16	2.17459e-14	scf_000011_A_fumigatus_A1163	459989	465688	-	5438	AFUB_102080-T	-	-	3S5A2	M	sp|Q5UQX5|YR883_MIMIV Uncharacterized protein R883 OS=Acanthamoeba polyphaga mimivirus OX=212035 GN=MIMI_R883 PE=4 SV=1	KAF4280175.1 hypothetical protein CNMCM8689_002418 [Aspergillus fumigatus]	-	-	-	-
AFUB_030760-T	95.7935	35.8126	155.774	4.3497	2.12092	6.3811e-16	4.57174e-14	scf_000002_A_fumigatus_A1163	3964602	3967457	+	2580	AFUB_030760-T	-	-	3S8E1	-	-	XP_755844.2 conserved hypothetical protein [Aspergillus fumigatus Af293]	-	-	-	-
AFUB_085770-T	97.3341	18.3983	176.27	9.5808	3.26015	7.97417e-16	5.67199e-14	scf_000007_A_fumigatus_A1163	1756516	1758291	+	1632	AFUB_085770-T	-	K16261	3SCH4	E	sp|B5BP45|YP51_SCHPO Uncharacterized amino-acid permease C460.01c OS=Schizosaccharomyces pombe (strain 972 / ATCC 24843) OX=284812 GN=SPBC460.01c PE=3 SV=1	EDP49128.1 amino acid transporter, putative [Aspergillus fumigatus A1163]	-	-	-	-
AFUB_040390-T	3078.09	2029.54	4126.65	2.0333	1.02382	9.49884e-16	6.70821e-14	scf_000003_A_fumigatus_A1163	1820411	1822778	-	2368	AFUB_040390-T	-	-	3S381	G	-	XP_754745.1 protein kinase domain-containing protein [Aspergillus fumigatus Af293]	-	-	-	-
AFUB_085740-T	1566.99	528.466	2605.51	4.93033	2.30168	1.26433e-15	8.80862e-14	scf_000007_A_fumigatus_A1163	1751104	1752095	-	930	AFUB_085740-T	-	-	3S9HW	-	-	EDP49125.1 conserved hypothetical protein [Aspergillus fumigatus A1163]	-	-	-	-
AFUB_098880-T	566.237	340.002	792.472	2.33079	1.22082	1.26512e-15	8.80862e-14	scf_000010_A_fumigatus_A1163	203770	206403	-	2478	AFUB_098880-T	-	-	3S87F	S	-	EDP47287.1 conserved hypothetical protein [Aspergillus fumigatus A1163]	-	-	-	-
AFUB_094680-T	1928.35	2600.26	1256.43	0.483194	-1.04933	1.2887e-15	8.91003e-14	scf_000009_A_fumigatus_A1163	513492	515302	+	1716	AFUB_094680-T	-	-	3S8DA	C	sp|A0A075TR33|PATO_PENEN FAD-linked oxidoreductase patO OS=Penicillium expansum OX=27334 GN=patO PE=1 SV=1	EDP47621.1 FAD/FMN-containing isoamyl alcohol oxidase MreA [Aspergillus fumigatus A1163]	-	-	-	-
AFUB_062330-T	3680.66	2444.29	4917.03	2.01164	1.00837	1.51155e-15	1.03783e-13	scf_000004_A_fumigatus_A1163	3704238	3706415	-	1796	AFUB_062330-T	-	-	3SCC8	E	sp|P19807|HNM1_YEAST Choline transport protein OS=Saccharomyces cerevisiae (strain ATCC 204508 / S288c) OX=559292 GN=HNM1 PE=1 SV=1	KAF4264943.1 hypothetical protein CNMCM8714_007102 [Aspergillus fumigatus]	-	-	-	-
AFUB_013990-T	386.64	223.412	549.867	2.46123	1.29938	1.84271e-15	1.25647e-13	scf_000001_A_fumigatus_A1163	3928907	3931833	-	2877	AFUB_013990-T	-	K01210	3S3KA	G	sp|D4B0V1|E13B_ARTBC Probable glucan endo-1,3-beta-glucosidase ARB_02077 OS=Arthroderma benhamiae (strain ATCC MYA-4681 / CBS 112371) OX=663331 GN=ARB_02077 PE=1 SV=1	KAF4258373.1 hypothetical protein CNMCM8714_002365 [Aspergillus fumigatus]	-	-	-	ko00500(Starch and sucrose metabolism)
AFUB_041240-T	4705.15	7683.64	1726.66	0.224719	-2.15381	1.92288e-15	1.30216e-13	scf_000003_A_fumigatus_A1163	2055485	2058028	-	2475	AFUB_041240-T	-	-	3S50T	S	-	KMK60565.1 extracellular serine-rich protein, putative [Aspergillus fumigatus Z5]	-	-	-	-
AFUB_047520-T	601.157	172.614	1029.7	5.96534	2.5766	2.07968e-15	1.39876e-13	scf_000003_A_fumigatus_A1163	3915906	3916379	+	474	AFUB_047520-T	-	-	3S95E	H	-	XP_001481585.1 GNAT family N-acetyltransferase, putative [Aspergillus fumigatus Af293]	-	-	-	-
AFUB_019590-T	1380.2	861.65	1898.74	2.20361	1.13987	2.37633e-15	1.58749e-13	scf_000002_A_fumigatus_A1163	627175	628145	+	789	AFUB_019590-T	-	-	3S8ZC	O	-	XP_001481650.1 conserved hypothetical protein [Aspergillus fumigatus Af293]	-	-	-	-
AFUB_081560-T	302.863	165.428	440.298	2.66157	1.41228	2.42908e-15	1.61183e-13	scf_000007_A_fumigatus_A1163	518203	519863	+	1502	AFUB_081560-T	-	-	3SAQX	S	sp|A0A0M3STV6|AURG_CALAK Acetyltransferase aurG OS=Calcarisporium arbuscula OX=240499 GN=aurG PE=3 SV=1	XP_747399.1 toxin biosynthesis protein (Tri7), putative [Aspergillus fumigatus Af293]	-	-	-	-
AFUB_057610-T	36014.1	15190	56838.1	3.7418	1.90373	2.6824e-15	1.76129e-13	scf_000004_A_fumigatus_A1163	2480259	2481062	+	804	AFUB_057610-T	-	-	3SA9Z	S	-	XP_753640.1 extracellular serine-threonine rich protein [Aspergillus fumigatus Af293]	-	-	-	-
AFUB_050840-T	1228.06	790.371	1665.74	2.10754	1.07556	2.68994e-15	1.76129e-13	scf_000004_A_fumigatus_A1163	529507	530830	-	1243	AFUB_050840-T	-	-	3SB7P	I	sp|P9WNH0|BPOC_MYCTO Putative non-heme bromoperoxidase BpoC OS=Mycobacterium tuberculosis (strain CDC 1551 / Oshkosh) OX=83331 GN=bpoC PE=3 SV=1	EDP51082.1 alpha/beta hydrolase, putative [Aspergillus fumigatus A1163]	-	-	-	-
AFUB_017650-T	1966.49	2642.09	1290.88	0.488583	-1.03333	2.78775e-15	1.81332e-13	scf_000002_A_fumigatus_A1163	118766	119528	+	714	AFUB_017650-T	-	K00799	3S74S	O	sp|Q9Z339|GSTO1_RAT Glutathione S-transferase omega-1 OS=Rattus norvegicus OX=10116 GN=Gsto1 PE=1 SV=2	XP_749195.1 glutathione S-transferase, putative [Aspergillus fumigatus Af293]	-	-	-	ko00480(Glutathione metabolism)
AFUB_032220-T	136.626	211.982	61.2708	0.289038	-1.79067	2.85725e-15	1.84638e-13	scf_000002_A_fumigatus_A1163	4365959	4367291	+	1188	AFUB_032220-T	-	-	3SAUT	S	-	XP_755991.1 C2H2 finger domain protein, putative [Aspergillus fumigatus Af293]	-	-	-	-
AFUB_101750-T	305.951	170.975	440.926	2.57889	1.36675	4.08411e-15	2.62205e-13	scf_000011_A_fumigatus_A1163	358243	360341	+	2099	AFUB_101750-T	-	K08900	3SCCQ	O	sp|Q54DY9|BCS1B_DICDI Probable mitochondrial chaperone BCS1-B OS=Dictyostelium discoideum OX=44689 GN=bcsl1b PE=3 SV=1	XP_746332.1 mitochondrial chaperone ATPase (Bcs1), putative [Aspergillus fumigatus Af293]	-	-	-	-
AFUB_071000-T	177.701	267.089	88.3134	0.330652	-1.59662	4.2925e-15	2.73806e-13	scf_000005_A_fumigatus_A1163	2247023	2248280	+	924	AFUB_071000-T	-	-	3SE6B	S	-	EDP50759.1 hypothetical protein AFUB_071000 [Aspergillus fumigatus A1163]	-	-	-	-
AFUB_041220-T	417.388	588.992	245.783	0.417295	-1.26086	4.85522e-15	3.07715e-13	scf_000003_A_fumigatus_A1163	2048803	2049699	+	785	AFUB_041220-T	-	-	3S5DA	S	-	XP_754824.1 cell surface spherulin 4-like protein, putative [Aspergillus fumigatus Af293]	-	-	-	-
AFUB_096930-T	197.507	293.467	101.547	0.346027	-1.53104	6.68141e-15	4.20759e-13	scf_000009_A_fumigatus_A1163	1197729	1198854	-	1075	AFUB_096930-T	-	-	3SBXT	-	-	XP_731499.1 hypothetical protein AFUA_6G00560 [Aspergillus fumigatus Af293]	-	-	-	-
AFUB_093540-T	12961.9	17123.6	8800.27	0.513927	-0.960365	8.04424e-15	5.03376e-13	scf_000009_A_fumigatus_A1163	188514	189952	-	1369	AFUB_093540-T	GO:0000166;GO:0000774;GO:0002181;GO:0003674;GO:0005488;GO:0005575;GO:0005622;GO:0005623;GO:0005737;GO:0005829;GO:0005840;GO:0006412;GO:0006508;GO:0006511;GO:0006515;GO:0006518;GO:0006807;GO:0006950;GO:0008150;GO:0008152;GO:0009056;GO:0009057;GO:0009058;GO:0009059;GO:0009987;GO:0010033;GO:0010467;GO:0010498;GO:0017076;GO:0019538;GO:0019941;GO:0022626;GO:0030163;GO:0030234;GO:0030554;GO:0032991;GO:…	-	3S49N	K	sp|Q4WDH3|FES1_ASPFU Hsp70 nucleotide exchange factor fes1 OS=Neosartorya fumigata (strain ATCC MYA-4609 / Af293 / CBS 101355 / FGSC A1100) OX=330879 GN=fes1 PE=3 SV=1	XP_747603.1 Hsp70 nucleotide exchange factor (Fes1), putative [Aspergillus fumigatus Af293]	GO:0002181//cytoplasmic translation;GO:0006412//translation;GO:0006508//proteolysis;GO:0006511//ubiquitin-dependent protein catabolic process;GO:0006515//protein quality control for misfolded or incompletely synthesized proteins;GO:0006518//peptide metabolic process;GO:0006807//nitrogen compound metabolic process;GO:0006950//response to stress;GO:0008150//biological_process;GO:0008152//metabolic …	GO:0005575//cellular_component;GO:0005622//intracellular anatomical structure;GO:0005623//obsolete cell;GO:0005737//cytoplasm;GO:0005829//cytosol;GO:0005840//ribosome;GO:0022626//cytosolic ribosome;GO:0032991//protein-containing complex;GO:0043226//organelle;GO:0043228//non-membrane-bounded organelle;GO:0043229//intracellular organelle;GO:0043232//intracellular non-membrane-bounded organelle;GO:0…	GO:0000166//nucleotide binding;GO:0000774//adenyl-nucleotide exchange factor activity;GO:0003674//molecular_function;GO:0005488//binding;GO:0017076//purine nucleotide binding;GO:0030234//enzyme regulator activity;GO:0030554//adenyl nucleotide binding;GO:0036094//small molecule binding;GO:0060589//nucleoside-triphosphatase regulator activity;GO:0060590//ATPase regulator activity;GO:0097159//organi…	-
AFUB_079340-T	64.7195	109.295	20.1438	0.184306	-2.43982	8.13795e-15	5.06037e-13	scf_000006_A_fumigatus_A1163	2068534	2068769	-	195	AFUB_079340-T	-	-	-	-	-	XP_749894.1 hypothetical protein AFUA_1G01440 [Aspergillus fumigatus Af293]	-	-	-	-
AFUB_084930-T	4401.93	2473.73	6330.12	2.55894	1.35554	8.31606e-15	5.13881e-13	scf_000007_A_fumigatus_A1163	1513674	1515953	+	2280	AFUB_084930-T	GO:0000003;GO:0000302;GO:0003674;GO:0003824;GO:0004096;GO:0004601;GO:0005488;GO:0005575;GO:0005576;GO:0005622;GO:0005623;GO:0005737;GO:0005829;GO:0006950;GO:0006979;GO:0007154;GO:0008150;GO:0008152;GO:0009056;GO:0009266;GO:0009267;GO:0009408;GO:0009605;GO:0009628;GO:0009636;GO:0009987;GO:0009991;GO:0010035;GO:0016209;GO:0016491;GO:0016684;GO:0016999;GO:0017001;GO:0017144;GO:0019953;GO:0020037;GO:…	K03782	3SEMT	C	sp|B0YAK0|KATG_ASPFC Catalase-peroxidase OS=Neosartorya fumigata (strain CEA10 / CBS 144.89 / FGSC A1163) OX=451804 GN=katG PE=3 SV=1	XP_747039.1 bifunctional catalase-peroxidase Cat2 [Aspergillus fumigatus Af293]	GO:0000003//reproduction;GO:0000302//response to reactive oxygen species;GO:0006950//response to stress;GO:0006979//response to oxidative stress;GO:0007154//cell communication;GO:0008150//biological_process;GO:0008152//metabolic process;GO:0009056//catabolic process;GO:0009266//response to temperature stimulus;GO:0009267//cellular response to starvation;GO:0009408//response to heat;GO:0009605//re…	GO:0005575//cellular_component;GO:0005576//extracellular region;GO:0005622//intracellular anatomical structure;GO:0005623//obsolete cell;GO:0005737//cytoplasm;GO:0005829//cytosol;GO:0044424//obsolete intracellular part;GO:0044444//obsolete cytoplasmic part;GO:0044464//obsolete cell part;	GO:0003674//molecular_function;GO:0003824//catalytic activity;GO:0004096//catalase activity;GO:0004601//peroxidase activity;GO:0005488//binding;GO:0016209//antioxidant activity;GO:0016491//oxidoreductase activity;GO:0016684//oxidoreductase activity, acting on peroxide as acceptor;GO:0020037//heme binding;GO:0046906//tetrapyrrole binding;GO:0048037//obsolete cofactor binding;GO:0097159//organic cy…	ko00380(Tryptophan metabolism);ko00360(Phenylalanine metabolism)
AFUB_023080-T	12871.4	16992.3	8750.51	0.514968	-0.957446	9.53878e-15	5.85776e-13	scf_000002_A_fumigatus_A1163	1682904	1687051	+	3794	AFUB_023080-T	GO:0003674;GO:0003824;GO:0004352;GO:0004353;GO:0005575;GO:0005622;GO:0005623;GO:0005737;GO:0005739;GO:0006082;GO:0006103;GO:0006106;GO:0006520;GO:0006536;GO:0006538;GO:0006807;GO:0008150;GO:0008152;GO:0009056;GO:0009063;GO:0009064;GO:0009065;GO:0009987;GO:0016054;GO:0016491;GO:0016638;GO:0016639;GO:0019551;GO:0019752;GO:0043226;GO:0043227;GO:0043229;GO:0043231;GO:0043436;GO:0043648;GO:0043649;GO:…	K15371	3S6DY	E	sp|P00365|DHE2_NEUCR NAD-specific glutamate dehydrogenase OS=Neurospora crassa (strain ATCC 24698 / 74-OR23-1A / CBS 708.71 / DSM 1257 / FGSC 987) OX=367110 GN=gdh-1 PE=1 SV=4	EDP54252.1 NAD+ dependent glutamate dehydrogenase, putative [Aspergillus fumigatus A1163]	GO:0006082//organic acid metabolic process;GO:0006103//2-oxoglutarate metabolic process;GO:0006106//fumarate metabolic process;GO:0006520//cellular amino acid metabolic process;GO:0006536//glutamate metabolic process;GO:0006538//glutamate catabolic process;GO:0006807//nitrogen compound metabolic process;GO:0008150//biological_process;GO:0008152//metabolic process;GO:0009056//catabolic process;GO:…	GO:0005575//cellular_component;GO:0005622//intracellular anatomical structure;GO:0005623//obsolete cell;GO:0005737//cytoplasm;GO:0005739//mitochondrion;GO:0043226//organelle;GO:0043227//membrane-bounded organelle;GO:0043229//intracellular organelle;GO:0043231//intracellular membrane-bounded organelle;GO:0044424//obsolete intracellular part;GO:0044444//obsolete cytoplasmic part;GO:0044464//obsolet…	GO:0003674//molecular_function;GO:0003824//catalytic activity;GO:0004352//glutamate dehydrogenase (NAD+) activity;GO:0004353//glutamate dehydrogenase [NAD(P)+] activity;GO:0016491//oxidoreductase activity;GO:0016638//oxidoreductase activity, acting on the CH-NH2 group of donors;GO:0016639//oxidoreductase activity, acting on the CH-NH2 group of donors, NAD or NADP as acceptor;	ko00910(Nitrogen metabolism);ko00430(Taurine and hypotaurine metabolism);ko00250(Alanine, aspartate and glutamate metabolism);ko00220(Arginine biosynthesis)
AFUB_070870-T	541.031	330.022	752.039	2.27875	1.18825	9.93323e-15	6.06234e-13	scf_000005_A_fumigatus_A1163	2205356	2206622	-	1267	AFUB_070870-T	-	K00077	3S47G	E	sp|Q07589|YD144_YEAST Uncharacterized protein YDL144C OS=Saccharomyces cerevisiae (strain ATCC 204508 / S288c) OX=559292 GN=YDL144C PE=1 SV=2	EDP50747.1 2-dehydropantoate 2-reductase [Aspergillus fumigatus A1163]	-	-	-	ko00770(Pantothenate and CoA biosynthesis)
AFUB_011380-T	2792.22	1867.75	3716.7	1.98994	0.992723	1.22225e-14	7.41372e-13	scf_000001_A_fumigatus_A1163	3207971	3210888	+	2918	AFUB_011380-T	-	-	3S2RH	T	sp|W0LYS5|CAMKI_MACNP Calcium/calmodulin-dependent protein kinase type 1 OS=Macrobrachium nipponense OX=159736 GN=CaMKI PE=2 SV=1	EDP56427.1 protein kinase, putative [Aspergillus fumigatus A1163]	-	-	-	-
AFUB_014340-T	191.653	99.0214	284.285	2.87095	1.52153	1.49606e-14	9.01921e-13	scf_000001_A_fumigatus_A1163	4033770	4034615	+	438	AFUB_014340-T	-	-	3S9YH	-	-	XP_752849.1 conserved hypothetical protein [Aspergillus fumigatus Af293]	-	-	-	-
AFUB_018270-T	1950.36	2599.74	1300.97	0.500424	-0.998777	1.54652e-14	9.26691e-13	scf_000002_A_fumigatus_A1163	270093	271976	-	1676	AFUB_018270-T	-	-	3S9SY	H	sp|Q12753|HAA1_YEAST Transcriptional activator HAA1 OS=Saccharomyces cerevisiae (strain ATCC 204508 / S288c) OX=559292 GN=HAA1 PE=1 SV=1	EDP53783.1 Cu-dependent DNA-binding protein, putative [Aspergillus fumigatus A1163]	-	-	-	-
AFUB_099010-T	4052.02	2736.33	5367.7	1.96164	0.972062	1.5664e-14	9.32951e-13	scf_000010_A_fumigatus_A1163	243852	246705	-	2854	AFUB_099010-T	-	-	3SE80	S	sp|P0CY38|Y2072_EMENI Uncharacterized protein AN12072 OS=Emericella nidulans (strain FGSC A4 / ATCC 38163 / CBS 112.46 / NRRL 194 / M139) OX=227321 GN=AN12072 PE=4 SV=1	XP_746587.1 LysM domain protein, putative [Aspergillus fumigatus Af293]	-	-	-	-
AFUB_080900-T	581.417	837.617	325.217	0.388264	-1.36489	1.61556e-14	9.56468e-13	scf_000007_A_fumigatus_A1163	335647	338104	+	2283	AFUB_080900-T	-	-	3S34I	P	sp|P87110|ITR2_SCHPO Myo-inositol transporter 2 OS=Schizosaccharomyces pombe (strain 972 / ATCC 24843) OX=284812 GN=itr2 PE=2 SV=1	KAF4268977.1 hypothetical protein CNMCM8714_000542 [Aspergillus fumigatus]	-	-	-	-
AFUB_009450-T	2296.39	1270.76	3322.01	2.61419	1.38637	1.69034e-14	9.92903e-13	scf_000001_A_fumigatus_A1163	2665363	2667531	+	2083	AFUB_009450-T	-	-	3S7MQ	-	-	XP_752369.1 hypothetical protein AFUA_1G10030 [Aspergillus fumigatus Af293]	-	-	-	-
AFUB_075430-T	10406.1	5170.2	15642	3.02541	1.59713	1.69718e-14	9.92903e-13	scf_000006_A_fumigatus_A1163	949135	951617	-	2304	AFUB_075430-T	-	-	3S963	K	-	EDP49514.1 hypothetical protein AFUB_075430 [Aspergillus fumigatus A1163]	-	-	-	-
AFUB_061700-T	4433.84	3002.79	5864.89	1.95315	0.965802	1.92915e-14	1.12197e-12	scf_000004_A_fumigatus_A1163	3570878	3573287	-	2357	AFUB_061700-T	-	-	3S618	-	-	XP_753255.1 conserved hypothetical protein [Aspergillus fumigatus Af293]	-	-	-	-
AFUB_082340-T	642.697	883.118	402.276	0.455518	-1.13442	2.08049e-14	1.20291e-12	scf_000007_A_fumigatus_A1163	724391	725731	+	1341	AFUB_082340-T	GO:0000045;GO:0000322;GO:0000323;GO:0000324;GO:0000329;GO:0000407;GO:0005575;GO:0005622;GO:0005623;GO:0005737;GO:0005768;GO:0005773;GO:0005774;GO:0005829;GO:0005942;GO:0006629;GO:0006644;GO:0006650;GO:0006661;GO:0006793;GO:0006796;GO:0006810;GO:0006914;GO:0006950;GO:0006995;GO:0006996;GO:0007033;GO:0007034;GO:0007154;GO:0008104;GO:0008150;GO:0008152;GO:0008610;GO:0008654;GO:0009056;GO:0009058;GO:…	K08334	3S5M5	T	sp|I1S4N7|BECN1_GIBZE Vacuolar protein sorting-associated protein 30 OS=Gibberella zeae (strain ATCC MYA-4620 / CBS 123657 / FGSC 9075 / NRRL 31084 / PH-1) OX=229533 GN=VPS30 PE=3 SV=1	KAF4256701.1 hypothetical protein CNMCM8714_003405 [Aspergillus fumigatus]	GO:0000045//autophagosome assembly;GO:0006629//lipid metabolic process;GO:0006644//phospholipid metabolic process;GO:0006650//glycerophospholipid metabolic process;GO:0006661//phosphatidylinositol biosynthetic process;GO:0006793//phosphorus metabolic process;GO:0006796//phosphate-containing compound metabolic process;GO:0006810//transport;GO:0006914//autophagy;GO:0006950//response to stress;GO:00…	GO:0000322//storage vacuole;GO:0000323//lytic vacuole;GO:0000324//fungal-type vacuole;GO:0000329//fungal-type vacuole membrane;GO:0000407//phagophore assembly site;GO:0005575//cellular_component;GO:0005622//intracellular anatomical structure;GO:0005623//obsolete cell;GO:0005737//cytoplasm;GO:0005768//endosome;GO:0005773//vacuole;GO:0005774//vacuolar membrane;GO:0005829//cytosol;GO:0005942//phosph…	-	ko04138(Autophagy - yeast);ko04136(Autophagy - other)
AFUB_071400-T	4087.13	5403.53	2770.73	0.512763	-0.963636	2.12547e-14	1.22178e-12	scf_000005_A_fumigatus_A1163	2353955	2355303	+	1116	AFUB_071400-T	-	-	3S58D	S	sp|A0A1L9URE0|BFOE_ASPBC O-methyltransferase bfoE OS=Aspergillus brasiliensis (strain CBS 101740 / IMI 381727 / IBT 21946) OX=767769 GN=bfoE PE=3 SV=1	XP_751408.1 O-methyltransferase, putative [Aspergillus fumigatus Af293]	-	-	-	-
AFUB_033530-T	584.303	816.785	351.822	0.43074	-1.21511	2.48695e-14	1.4213e-12	scf_000002_A_fumigatus_A1163	4703109	4704178	-	1005	AFUB_033530-T	-	-	3SF16	G	sp|Q9UT59|YKJ7_SCHPO Putative uncharacterized oxidoreductase C513.07 OS=Schizosaccharomyces pombe (strain 972 / ATCC 24843) OX=284812 GN=SPAC513.07 PE=3 SV=1	XP_756121.1 3-beta hydroxysteroid dehydrogenase/isomerase, putative [Aspergillus fumigatus Af293]	-	-	-	-
AFUB_035460-T	51.1299	88.8197	13.4401	0.151319	-2.72434	2.80716e-14	1.59508e-12	scf_000003_A_fumigatus_A1163	437470	441342	-	3873	AFUB_035460-T	GO:0006518;GO:0006807;GO:0008150;GO:0008152;GO:0009058;GO:0009987;GO:0019184;GO:0019748;GO:0034641;GO:0043043;GO:0043603;GO:0043604;GO:0044237;GO:0044249;GO:0044271;GO:0071704;GO:1901564;GO:1901566;GO:1901576	-	3QRZD	Q	sp|Q4WYP0|NRPS6_ASPFU Nonribosomal peptide synthetase 6 OS=Neosartorya fumigata (strain ATCC MYA-4609 / Af293 / CBS 101355 / FGSC A1100) OX=330879 GN=NRPS6 PE=3 SV=1	XP_754251.1 nonribosomal peptide synthase, putative [Aspergillus fumigatus Af293]	GO:0006518//peptide metabolic process;GO:0006807//nitrogen compound metabolic process;GO:0008150//biological_process;GO:0008152//metabolic process;GO:0009058//biosynthetic process;GO:0009987//cellular process;GO:0019184//nonribosomal peptide biosynthetic process;GO:0019748//secondary metabolic process;GO:0034641//cellular nitrogen compound metabolic process;GO:0043043//peptide biosynthetic proces…	-	-	-
AFUB_040430-T	7714.23	10148.1	5280.38	0.520333	-0.942494	3.33264e-14	1.88285e-12	scf_000003_A_fumigatus_A1163	1829624	1832690	-	2186	AFUB_040430-T	GO:0003674;GO:0003824;GO:0004448;GO:0004450;GO:0005575;GO:0005622;GO:0005623;GO:0005737;GO:0005739;GO:0005759;GO:0005777;GO:0005829;GO:0006082;GO:0006091;GO:0006099;GO:0006101;GO:0006102;GO:0006139;GO:0006520;GO:0006536;GO:0006537;GO:0006629;GO:0006631;GO:0006635;GO:0006725;GO:0006732;GO:0006733;GO:0006739;GO:0006740;GO:0006753;GO:0006793;GO:0006796;GO:0006807;GO:0008150;GO:0008152;GO:0008652;GO:…	K00031	3S2R1	C	sp|P79089|IDHP_ASPNG Isocitrate dehydrogenase [NADP], mitochondrial OS=Aspergillus niger OX=5061 GN=icdA PE=2 SV=1	KAF4253429.1 hypothetical protein CNMCM8714_006293 [Aspergillus fumigatus]	GO:0006082//organic acid metabolic process;GO:0006091//generation of precursor metabolites and energy;GO:0006099//tricarboxylic acid cycle;GO:0006101//citrate metabolic process;GO:0006102//isocitrate metabolic process;GO:0006139//nucleobase-containing compound metabolic process;GO:0006520//cellular amino acid metabolic process;GO:0006536//glutamate metabolic process;GO:0006537//glutamate biosynth…	GO:0005575//cellular_component;GO:0005622//intracellular anatomical structure;GO:0005623//obsolete cell;GO:0005737//cytoplasm;GO:0005739//mitochondrion;GO:0005759//mitochondrial matrix;GO:0005777//peroxisome;GO:0005829//cytosol;GO:0009295//nucleoid;GO:0031974//membrane-enclosed lumen;GO:0042579//microbody;GO:0042645//mitochondrial nucleoid;GO:0043226//organelle;GO:0043227//membrane-bounded organe…	GO:0003674//molecular_function;GO:0003824//catalytic activity;GO:0004448//isocitrate dehydrogenase activity;GO:0004450//isocitrate dehydrogenase (NADP+) activity;GO:0016491//oxidoreductase activity;GO:0016614//oxidoreductase activity, acting on CH-OH group of donors;GO:0016616//oxidoreductase activity, acting on the CH-OH group of donors, NAD or NADP as acceptor;	ko04146(Peroxisome);ko00480(Glutathione metabolism);ko00020(Citrate cycle (TCA cycle))
AFUB_084730-T	398.746	223.172	574.319	2.57343	1.36369	3.79529e-14	2.13205e-12	scf_000007_A_fumigatus_A1163	1468351	1469281	+	594	AFUB_084730-T	-	-	-	-	-	EDP49022.1 hypothetical protein AFUB_084730 [Aspergillus fumigatus A1163]	-	-	-	-
AFUB_054860-T	2028.55	1195.42	2861.69	2.39388	1.25935	4.36672e-14	2.4392e-12	scf_000004_A_fumigatus_A1163	1717587	1720941	+	3095	AFUB_054860-T	-	-	3S48E	S	sp|Q3SZ01|SH3Y1_BOVIN SH3 domain-containing YSC84-like protein 1 OS=Bos taurus OX=9913 GN=SH3YL1 PE=2 SV=1	EDP51478.1 DUF500 domain protein [Aspergillus fumigatus A1163]	-	-	-	-
AFUB_078960-T	201.246	105.82	296.673	2.80357	1.48727	4.71606e-14	2.61954e-12	scf_000006_A_fumigatus_A1163	1961724	1962267	+	495	AFUB_078960-T	-	-	-	-	-	EDP49863.1 hypothetical protein AFUB_078960 [Aspergillus fumigatus A1163]	-	-	-	-
AFUB_022170-T	110.957	48.6729	173.242	3.5593	1.83159	5.53887e-14	3.05937e-12	scf_000002_A_fumigatus_A1163	1407474	1410369	+	2680	AFUB_022170-T	-	-	3S89C	S	-	EDP54166.1 ankyrin repeat protein [Aspergillus fumigatus A1163]	-	-	-	-
AFUB_092830-T	97.3163	37.8596	156.773	4.14091	2.04995	6.2857e-14	3.4526e-12	scf_000008_A_fumigatus_A1163	1837874	1841078	-	2121	AFUB_092830-T	-	-	3SFGX	A	sp|P0CT33|TLH1_SCHPO ATP-dependent DNA helicase tlh1 (Fragment) OS=Schizosaccharomyces pombe (strain 972 / ATCC 24843) OX=284812 GN=tlh1 PE=3 SV=1	EDP48565.1 telomere-associated RecQ helicase, putative [Aspergillus fumigatus A1163]	-	-	-	-
AFUB_028210-T	572.706	787.768	357.644	0.453997	-1.13925	6.64182e-14	3.62189e-12	scf_000002_A_fumigatus_A1163	3208223	3211166	+	2760	AFUB_028210-T	-	-	3S7MU	S	sp|Q2U5H8|KOJT_ASPOR Probable efflux pump kojT OS=Aspergillus oryzae (strain ATCC 42149 / RIB 40) OX=510516 GN=kojT PE=1 SV=1	KAF4257409.1 hypothetical protein CNMCM8812_006757 [Aspergillus fumigatus]	-	-	-	-
AFUB_101680-T	28.9848	3.76791	54.2016	14.3851	3.8465	6.66718e-14	3.62189e-12	scf_000011_A_fumigatus_A1163	343348	344846	+	645	AFUB_101680-T	-	-	3S2XA	-	-	EDP47175.1 hypothetical protein AFUB_101680 [Aspergillus fumigatus A1163]	-	-	-	-
AFUB_041740-T	151.641	228.771	74.511	0.325702	-1.61838	6.967e-14	3.76408e-12	scf_000003_A_fumigatus_A1163	2206047	2207927	+	1806	AFUB_041740-T	-	-	3S8N8	-	-	EDP53003.1 conserved hypothetical protein [Aspergillus fumigatus A1163]	-	-	-	-
AFUB_045170-T	235.553	439.122	31.9851	0.0728388	-3.77915	8.40569e-14	4.51669e-12	scf_000003_A_fumigatus_A1163	3291529	3292448	+	856	AFUB_045170-T	GO:0000003;GO:0000905;GO:0003006;GO:0005575;GO:0005576;GO:0007049;GO:0007275;GO:0008150;GO:0009653;GO:0009987;GO:0019953;GO:0019954;GO:0022402;GO:0022414;GO:0030154;GO:0030435;GO:0030582;GO:0030584;GO:0032501;GO:0032502;GO:0034293;GO:0043934;GO:0043935;GO:0044703;GO:0048468;GO:0048608;GO:0048646;GO:0048731;GO:0048856;GO:0048869;GO:0051321;GO:0051704;GO:0061458;GO:0070787;GO:0070790;GO:0075259;GO:…	-	3SAX5	S	sp|B0Y004|PHIA_ASPFC Cell wall protein phiA OS=Neosartorya fumigata (strain CEA10 / CBS 144.89 / FGSC A1163) OX=451804 GN=phiA PE=3 SV=1	A4FSH5.1 RecName: Full=Cell wall protein phiA; AltName: Full=Major allergen phiA; AltName: Full=Phialide development protein A; AltName: Allergen=Asp f 34; Flags: Precursor [Aspergillus fumigatus]	GO:0000003//reproduction;GO:0000905//sporocarp development involved in asexual reproduction;GO:0003006//developmental process involved in reproduction;GO:0007049//cell cycle;GO:0007275//multicellular organism development;GO:0008150//biological_process;GO:0009653//anatomical structure morphogenesis;GO:0009987//cellular process;GO:0019953//sexual reproduction;GO:0019954//asexual reproduction;GO:002…	GO:0005575//cellular_component;GO:0005576//extracellular region;	-	-
AFUB_019940-T	3469.36	2369.54	4569.19	1.9283	0.947332	8.67969e-14	4.63871e-12	scf_000002_A_fumigatus_A1163	732058	734241	+	2184	AFUB_019940-T	-	K10268	3S5PN	S	sp|Q8CDU4|DRC6_MOUSE Dynein regulatory complex subunit 6 OS=Mus musculus OX=10090 GN=Fbxl13 PE=1 SV=2	EDP53948.1 F-box domain protein [Aspergillus fumigatus A1163]	-	-	-	-
AFUB_060250-T	262.738	377.408	148.069	0.392332	-1.34985	8.77816e-14	4.66611e-12	scf_000004_A_fumigatus_A1163	3165813	3166713	+	795	AFUB_060250-T	-	-	3S9Y4	S	-	XP_753394.1 solid-state culture expressed protein (Aos23), putative [Aspergillus fumigatus Af293]	-	-	-	-
AFUB_022720-T	908.662	591.719	1225.61	2.07126	1.05051	1.15258e-13	6.09388e-12	scf_000002_A_fumigatus_A1163	1577724	1578413	-	690	AFUB_022720-T	-	-	3S5KK	-	-	XP_749698.1 conserved hypothetical protein [Aspergillus fumigatus Af293]	-	-	-	-
AFUB_061470-T	159.057	259.532	58.5823	0.225723	-2.14737	1.17476e-13	6.17814e-12	scf_000004_A_fumigatus_A1163	3521810	3522889	-	1080	AFUB_061470-T	-	-	3S2TD	M	sp|P9WHU4|RIPB_MYCTO Peptidoglycan endopeptidase RipB OS=Mycobacterium tuberculosis (strain CDC 1551 / Oshkosh) OX=83331 GN=ripB PE=3 SV=1	XP_753281.1 NlpC/P60-like cell-wall peptidase, putative [Aspergillus fumigatus Af293]	-	-	-	-
AFUB_037970-T	1748.1	2321.64	1174.56	0.505917	-0.983028	1.2486e-13	6.53168e-12	scf_000003_A_fumigatus_A1163	1134826	1139281	-	4125	AFUB_037970-T	-	-	3S4TV	K	sp|Q5M7R9|GRHL2_XENTR Grainyhead-like protein 2 homolog OS=Xenopus tropicalis OX=8364 GN=grhl2 PE=2 SV=1	EDP52631.1 conserved hypothetical protein [Aspergillus fumigatus A1163]	-	-	-	-
AFUB_030770-T	514.034	109.335	918.732	8.4029	3.07089	1.43066e-13	7.44472e-12	scf_000002_A_fumigatus_A1163	3968208	3969596	-	1389	AFUB_030770-T	-	-	3S9C6	S	-	EDP55016.1 C2H2 finger domain protein, putative [Aspergillus fumigatus A1163]	-	-	-	-
AFUB_037360-T	626.341	859.092	393.59	0.458146	-1.12612	1.82131e-13	9.42789e-12	scf_000003_A_fumigatus_A1163	957714	958578	-	753	AFUB_037360-T	GO:0000002;GO:0000175;GO:0000459;GO:0000460;GO:0000466;GO:0000467;GO:0000469;GO:0003674;GO:0003824;GO:0004518;GO:0004527;GO:0004532;GO:0004540;GO:0005575;GO:0005622;GO:0005623;GO:0005737;GO:0005739;GO:0006139;GO:0006364;GO:0006396;GO:0006725;GO:0006807;GO:0006996;GO:0007005;GO:0008150;GO:0008152;GO:0008408;GO:0009987;GO:0010467;GO:0016043;GO:0016070;GO:0016072;GO:0016073;GO:0016180;GO:0016787;GO:…	K13288	3S46F	L	sp|P54964|ORN_YEAST Oligoribonuclease, mitochondrial OS=Saccharomyces cerevisiae (strain ATCC 204508 / S288c) OX=559292 GN=REX2 PE=1 SV=1	XP_754439.1 RNA exonuclease Rex2, putative [Aspergillus fumigatus Af293]	GO:0000002//mitochondrial genome maintenance;GO:0000459//exonucleolytic trimming involved in rRNA processing;GO:0000460//maturation of 5.8S rRNA;GO:0000466//maturation of 5.8S rRNA from tricistronic rRNA transcript (SSU-rRNA, 5.8S rRNA, LSU-rRNA);GO:0000467//exonucleolytic trimming to generate mature 3'-end of 5.8S rRNA from tricistronic rRNA transcript (SSU-rRNA, 5.8S rRNA, LSU-rRNA);GO:0000469/…	GO:0005575//cellular_component;GO:0005622//intracellular anatomical structure;GO:0005623//obsolete cell;GO:0005737//cytoplasm;GO:0005739//mitochondrion;GO:0043226//organelle;GO:0043227//membrane-bounded organelle;GO:0043229//intracellular organelle;GO:0043231//intracellular membrane-bounded organelle;GO:0044424//obsolete intracellular part;GO:0044444//obsolete cytoplasmic part;GO:0044464//obsolet…	GO:0000175//3'-5'-exoribonuclease activity;GO:0003674//molecular_function;GO:0003824//catalytic activity;GO:0004518//nuclease activity;GO:0004527//exonuclease activity;GO:0004532//exoribonuclease activity;GO:0004540//ribonuclease activity;GO:0008408//3'-5' exonuclease activity;GO:0016787//hydrolase activity;GO:0016788//hydrolase activity, acting on ester bonds;GO:0016796//exonuclease activity, ac…	ko03008(Ribosome biogenesis in eukaryotes)
AFUB_051300-T	177.333	262.402	92.2637	0.351611	-1.50795	2.26228e-13	1.16495e-11	scf_000004_A_fumigatus_A1163	663379	665567	+	2189	AFUB_051300-T	-	-	3S9U8	-	-	EDP51128.1 conserved hypothetical protein [Aspergillus fumigatus A1163]	-	-	-	-
AFUB_066750-T	187.817	275.781	99.8522	0.36207	-1.46566	2.34479e-13	1.20119e-11	scf_000005_A_fumigatus_A1163	1067137	1067947	+	811	AFUB_066750-T	GO:0000003;GO:0000228;GO:0000280;GO:0000785;GO:0000790;GO:0000793;GO:0000794;GO:0003674;GO:0003676;GO:0003677;GO:0003690;GO:0005488;GO:0005515;GO:0005575;GO:0005622;GO:0005623;GO:0005634;GO:0005694;GO:0006139;GO:0006259;GO:0006281;GO:0006302;GO:0006310;GO:0006725;GO:0006807;GO:0006950;GO:0006974;GO:0006996;GO:0007049;GO:0007127;GO:0007131;GO:0008150;GO:0008152;GO:0009987;GO:0016043;GO:0022402;GO:…	-	3S9BF	D	sp|Q8K396|MND1_MOUSE Meiotic nuclear division protein 1 homolog OS=Mus musculus OX=10090 GN=Mnd1 PE=1 SV=1	EDP50340.1 GAJ protein, putative [Aspergillus fumigatus A1163]	GO:0000003//reproduction;GO:0000280//nuclear division;GO:0006139//nucleobase-containing compound metabolic process;GO:0006259//DNA metabolic process;GO:0006281//DNA repair;GO:0006302//double-strand break repair;GO:0006310//DNA recombination;GO:0006725//cellular aromatic compound metabolic process;GO:0006807//nitrogen compound metabolic process;GO:0006950//response to stress;GO:0006974//cellular r…	GO:0000228//nuclear chromosome;GO:0000785//chromatin;GO:0000793//condensed chromosome;GO:0000794//condensed nuclear chromosome;GO:0005575//cellular_component;GO:0005622//intracellular anatomical structure;GO:0005623//obsolete cell;GO:0005634//nucleus;GO:0005694//chromosome;GO:0031974//membrane-enclosed lumen;GO:0031981//nuclear lumen;GO:0043226//organelle;GO:0043227//membrane-bounded organelle;GO…	GO:0003674//molecular_function;GO:0003676//nucleic acid binding;GO:0003677//DNA binding;GO:0003690//double-stranded DNA binding;GO:0005488//binding;GO:0005515//protein binding;GO:0097159//organic cyclic compound binding;GO:1901363//heterocyclic compound binding;	-
AFUB_071490-T	4459.64	3089.44	5829.85	1.88703	0.916114	2.39443e-13	1.2203e-11	scf_000005_A_fumigatus_A1163	2398234	2399809	+	1488	AFUB_071490-T	-	-	3SBAV	O	sp|F4ITM1|RGSL1_ARATH E3 ubiquitin-protein ligase RSL1 OS=Arabidopsis thaliana OX=3702 GN=RSL1 PE=1 SV=1	EDP50808.1 RING finger protein [Aspergillus fumigatus A1163]	-	-	-	-
AFUB_047320-T	1091.07	726.511	1455.63	2.00359	1.00259	2.99734e-13	1.51973e-11	scf_000003_A_fumigatus_A1163	3860206	3861276	-	1071	AFUB_047320-T	-	-	3S9R3	-	-	EDP53550.1 conserved hypothetical protein [Aspergillus fumigatus A1163]	-	-	-	-
AFUB_046780-T	417.173	255.055	579.291	2.27124	1.18348	3.02931e-13	1.5281e-11	scf_000003_A_fumigatus_A1163	3710947	3711714	+	768	AFUB_046780-T	-	-	3SBME	-	-	XP_748482.1 conserved hypothetical protein [Aspergillus fumigatus Af293]	-	-	-	-
AFUB_020970-T	1125.57	732.677	1518.46	2.07248	1.05136	3.06834e-13	1.53993e-11	scf_000002_A_fumigatus_A1163	1027539	1028594	+	1056	AFUB_020970-T	-	-	3S5WY	C	sp|Q50228|FMDA_METME Formamidase OS=Methylophilus methylotrophus OX=17 GN=fmdA PE=1 SV=1	EDP54047.1 acetamidase/formamidase family protein [Aspergillus fumigatus A1163]	-	-	-	-
AFUB_080220-T	469.605	239.941	699.269	2.91434	1.54317	3.41931e-13	1.70741e-11	scf_000007_A_fumigatus_A1163	102484	103248	+	765	AFUB_080220-T	-	-	3S90S	S	sp|Q8G9F9|INHA_PSEPU Isonitrile hydratase OS=Pseudomonas putida OX=303 GN=inhA PE=1 SV=1	EDP48587.1 DJ-1/PfpI family protein [Aspergillus fumigatus A1163]	-	-	-	-
AFUB_045470-T	96.4725	151.845	41.0999	0.27067	-1.88539	3.46709e-13	1.72257e-11	scf_000003_A_fumigatus_A1163	3374476	3376116	+	1539	AFUB_045470-T	-	-	20UVI	G	sp|Q8PUQ3|DADD_METMA 5&apos;-deoxyadenosine deaminase OS=Methanosarcina mazei (strain ATCC BAA-159 / DSM 3647 / Goe1 / Go1 / JCM 11833 / OCM 88) OX=192952 GN=dadD PE=3 SV=2	EDP53371.1 amidohydrolase family protein [Aspergillus fumigatus A1163]	-	-	-	-
AFUB_028290-T	150.618	225.409	75.8269	0.336397	-1.57176	3.53586e-13	1.74795e-11	scf_000002_A_fumigatus_A1163	3229476	3230832	+	1257	AFUB_028290-T	-	-	3SAM3	U	-	EDP54769.1 integral membrane protein [Aspergillus fumigatus A1163]	-	-	-	-
AFUB_032010-T	820.228	537.575	1102.88	2.05159	1.03674	3.6726e-13	1.80652e-11	scf_000002_A_fumigatus_A1163	4312730	4313227	+	498	AFUB_032010-T	-	-	3S8YB	-	-	EDP55139.1 hypothetical protein AFUB_032010 [Aspergillus fumigatus A1163]	-	-	-	-
AFUB_097940-T	4616.53	6027.78	3205.28	0.531751	-0.911176	4.20347e-13	2.05741e-11	scf_000009_A_fumigatus_A1163	1522129	1524178	+	1740	AFUB_097940-T	GO:0003674;GO:0003824;GO:0004457;GO:0004458;GO:0005575;GO:0005622;GO:0005623;GO:0005737;GO:0005739;GO:0005740;GO:0005743;GO:0005759;GO:0006082;GO:0006089;GO:0008150;GO:0008152;GO:0009056;GO:0009987;GO:0016020;GO:0016054;GO:0016491;GO:0016614;GO:0016898;GO:0019752;GO:0019866;GO:0031090;GO:0031966;GO:0031967;GO:0031974;GO:0031975;GO:0032787;GO:0043226;GO:0043227;GO:0043229;GO:0043231;GO:0043233;GO:…	K00102	3SBXJ	C	sp|Q12627|DLD1_KLULA D-lactate dehydrogenase [cytochrome], mitochondrial OS=Kluyveromyces lactis (strain ATCC 8585 / CBS 2359 / DSM 70799 / NBRC 1267 / NRRL Y-1140 / WM37) OX=284590 GN=DLD1 PE=3 SV=2	XP_749803.1 D-lactate dehydrogenase (cytochrome), putative [Aspergillus fumigatus Af293]	GO:0006082//organic acid metabolic process;GO:0006089//lactate metabolic process;GO:0008150//biological_process;GO:0008152//metabolic process;GO:0009056//catabolic process;GO:0009987//cellular process;GO:0016054//organic acid catabolic process;GO:0019752//carboxylic acid metabolic process;GO:0032787//monocarboxylic acid metabolic process;GO:0043436//oxoacid metabolic process;GO:0044237//cellular …	GO:0005575//cellular_component;GO:0005622//intracellular anatomical structure;GO:0005623//obsolete cell;GO:0005737//cytoplasm;GO:0005739//mitochondrion;GO:0005740//mitochondrial envelope;GO:0005743//mitochondrial inner membrane;GO:0005759//mitochondrial matrix;GO:0016020//membrane;GO:0019866//organelle inner membrane;GO:0031090//organelle membrane;GO:0031966//mitochondrial membrane;GO:0031967//or…	GO:0003674//molecular_function;GO:0003824//catalytic activity;GO:0004457//lactate dehydrogenase activity;GO:0004458//D-lactate dehydrogenase (cytochrome) activity;GO:0016491//oxidoreductase activity;GO:0016614//oxidoreductase activity, acting on CH-OH group of donors;GO:0016898//oxidoreductase activity, acting on the CH-OH group of donors, cytochrome as acceptor;	ko00620(Pyruvate metabolism)
AFUB_038780-T	956.46	518.363	1394.56	2.69031	1.42777	4.62136e-13	2.25081e-11	scf_000003_A_fumigatus_A1163	1378904	1380058	+	1155	AFUB_038780-T	-	-	3SB64	-	-	EDP52709.1 conserved hypothetical protein [Aspergillus fumigatus A1163]	-	-	-	-
AFUB_087660-T	858.964	499.476	1218.45	2.43946	1.28656	4.6648e-13	2.26083e-11	scf_000008_A_fumigatus_A1163	288171	290322	+	2152	AFUB_087660-T	-	K16261	3S72G	E	sp|P18696|PUTX_EMENI Proline-specific permease OS=Emericella nidulans (strain FGSC A4 / ATCC 38163 / CBS 112.46 / NRRL 194 / M139) OX=227321 GN=prnB PE=2 SV=2	XP_746823.1 proline permease PrnB [Aspergillus fumigatus Af293]	-	-	-	-
AFUB_093260-T	175.286	93.1249	257.447	2.76453	1.46703	4.97881e-13	2.40124e-11	scf_000009_A_fumigatus_A1163	110065	111175	-	918	AFUB_093260-T	-	-	3S7GN	G	sp|B5ZA76|PGDAE_HELPG Peptidoglycan deacetylase OS=Helicobacter pylori (strain G27) OX=563041 GN=pgdA PE=1 SV=1	KMK55092.1 polysaccharide deacetylase family protein [Aspergillus fumigatus Z5]	-	-	-	-
AFUB_049420-T	2057.33	3234.92	879.744	0.271952	-1.87857	5.2369e-13	2.51346e-11	scf_000004_A_fumigatus_A1163	180681	182219	+	1383	AFUB_049420-T	-	-	3SBVV	S	sp|Q4WS70|MDRA_ASPFU Major facilitator superfamily multidrug transporter mdrA OS=Neosartorya fumigata (strain ATCC MYA-4609 / Af293 / CBS 101355 / FGSC A1100) OX=330879 GN=mdrA PE=2 SV=1	EDP50941.1 MFS multidrug transporter, putative [Aspergillus fumigatus A1163]	-	-	-	-
AFUB_060210-T	917.133	1226.32	607.944	0.495746	-1.01233	5.32164e-13	2.54179e-11	scf_000004_A_fumigatus_A1163	3157433	3158757	+	1257	AFUB_060210-T	GO:0000225;GO:0003674;GO:0003824;GO:0005575;GO:0005622;GO:0005623;GO:0005737;GO:0005783;GO:0005789;GO:0006464;GO:0006497;GO:0006505;GO:0006506;GO:0006629;GO:0006643;GO:0006644;GO:0006650;GO:0006661;GO:0006664;GO:0006793;GO:0006796;GO:0006807;GO:0008150;GO:0008152;GO:0008610;GO:0008654;GO:0009058;GO:0009059;GO:0009247;GO:0009987;GO:0012505;GO:0016020;GO:0016021;GO:0016787;GO:0016810;GO:0016811;GO:…	K03434	3S6A2	M	sp|D4B4K9|GPI12_ARTBC N-acetylglucosaminyl-phosphatidylinositol de-N-acetylase OS=Arthroderma benhamiae (strain ATCC MYA-4681 / CBS 112371) OX=663331 GN=ARB_03399 PE=3 SV=1	XP_753398.1 N-acetylglucosaminyl-phosphatidylinositol deacetylase, putative [Aspergillus fumigatus Af293]	GO:0006464//cellular protein modification process;GO:0006497//protein lipidation;GO:0006505//GPI anchor metabolic process;GO:0006506//GPI anchor biosynthetic process;GO:0006629//lipid metabolic process;GO:0006643//membrane lipid metabolic process;GO:0006644//phospholipid metabolic process;GO:0006650//glycerophospholipid metabolic process;GO:0006661//phosphatidylinositol biosynthetic process;GO:00…	GO:0005575//cellular_component;GO:0005622//intracellular anatomical structure;GO:0005623//obsolete cell;GO:0005737//cytoplasm;GO:0005783//endoplasmic reticulum;GO:0005789//endoplasmic reticulum membrane;GO:0012505//endomembrane system;GO:0016020//membrane;GO:0016021//integral component of membrane;GO:0031224//intrinsic component of membrane;GO:0031984//organelle subcompartment;GO:0042175//nuclear…	GO:0000225//N-acetylglucosaminylphosphatidylinositol deacetylase activity;GO:0003674//molecular_function;GO:0003824//catalytic activity;GO:0016787//hydrolase activity;GO:0016810//hydrolase activity, acting on carbon-nitrogen (but not peptide) bonds;GO:0016811//hydrolase activity, acting on carbon-nitrogen (but not peptide) bonds, in linear amides;GO:0019213//deacetylase activity;	ko00563(Glycosylphosphatidylinositol (GPI)-anchor biosynthesis)
AFUB_003780-T	360.124	218.319	501.928	2.29906	1.20104	7.27739e-13	3.45921e-11	scf_000001_A_fumigatus_A1163	1047959	1049971	+	1962	AFUB_003780-T	-	-	3SC0A	S	-	KAF4286624.1 hypothetical protein CNMCM8689_002122 [Aspergillus fumigatus]	-	-	-	-
AFUB_049200-T	772.968	1038.71	507.231	0.48833	-1.03407	8.0743e-13	3.81965e-11	scf_000004_A_fumigatus_A1163	131326	134996	-	3290	AFUB_049200-T	-	K01541	3S335	P	sp|P06685|AT1A1_RAT Sodium/potassium-transporting ATPase subunit alpha-1 OS=Rattus norvegicus OX=10116 GN=Atp1a1 PE=1 SV=1	XP_748266.1 H /K ATPase alpha subunit, putative [Aspergillus fumigatus Af293]	-	-	-	-
AFUB_017630-T	390.365	240.953	539.777	2.24018	1.16361	9.64199e-13	4.53954e-11	scf_000002_A_fumigatus_A1163	115269	116657	+	1289	AFUB_017630-T	-	-	3SBZ5	H	sp|P40586|YIW2_YEAST Uncharacterized protein YIR042C OS=Saccharomyces cerevisiae (strain ATCC 204508 / S288c) OX=559292 GN=YIR042C PE=4 SV=1	XP_749193.1 GNAT family acetyltransferase, putative [Aspergillus fumigatus Af293]	-	-	-	-
AFUB_022650-T	3624.96	2529.53	4720.4	1.86612	0.900041	1.03439e-12	4.84691e-11	scf_000002_A_fumigatus_A1163	1556672	1559941	+	2488	AFUB_022650-T	-	-	3S919	S	-	XP_749692.2 conserved hypothetical protein [Aspergillus fumigatus Af293]	-	-	-	-
AFUB_071640-T	21360.3	12920.7	29799.9	2.30637	1.20562	1.04014e-12	4.85086e-11	scf_000005_A_fumigatus_A1163	2471007	2472551	-	1545	AFUB_071640-T	-	-	20KFQ	S	-	EDP50824.1 hypothetical protein AFUB_071640 [Aspergillus fumigatus A1163]	-	-	-	-
AFUB_064180-T	867.718	577.97	1157.47	2.00264	1.0019	1.20068e-12	5.57328e-11	scf_000005_A_fumigatus_A1163	389238	392885	+	3589	AFUB_064180-T	-	-	3S5AF	S	-	XP_752117.1 C2H2 finger domain protein, putative [Aspergillus fumigatus Af293]	-	-	-	-
AFUB_098790-T	4023.01	2813.07	5232.96	1.86023	0.895482	1.37951e-12	6.37346e-11	scf_000010_A_fumigatus_A1163	179769	181517	-	1671	AFUB_098790-T	-	-	3S3CW	-	-	XP_033414737.1 uncharacterized protein IFM58399_04429 [Aspergillus lentulus]	-	-	-	-
AFUB_087020-T	26.1017	48.7562	3.44722	0.0707032	-3.82208	1.63744e-12	7.52992e-11	scf_000008_A_fumigatus_A1163	118646	120466	+	1548	AFUB_087020-T	-	-	3SAY5	E	sp|O59942|AAP2_NEUCR Amino-acid permease 2 OS=Neurospora crassa (strain ATCC 24698 / 74-OR23-1A / CBS 708.71 / DSM 1257 / FGSC 987) OX=367110 GN=aap-2 PE=2 SV=2	XP_746886.1 GABA permease, putative [Aspergillus fumigatus Af293]	-	-	-	-
AFUB_087120-T	87.6959	24.2242	151.168	6.24036	2.64163	1.76221e-12	8.06619e-11	scf_000008_A_fumigatus_A1163	144176	148457	-	4005	AFUB_087120-T	GO:0000075;GO:0000077;GO:0003674;GO:0003824;GO:0004672;GO:0004674;GO:0004683;GO:0005488;GO:0005515;GO:0005516;GO:0005575;GO:0005622;GO:0005623;GO:0005634;GO:0006139;GO:0006259;GO:0006260;GO:0006261;GO:0006275;GO:0006464;GO:0006468;GO:0006725;GO:0006793;GO:0006796;GO:0006807;GO:0006950;GO:0006974;GO:0006979;GO:0007154;GO:0007165;GO:0008150;GO:0008152;GO:0008156;GO:0009058;GO:0009059;GO:0009889;GO:…	K06641	3SCN8	T	sp|Q8BWQ5|DCLK3_MOUSE Serine/threonine-protein kinase DCLK3 OS=Mus musculus OX=10090 GN=Dclk3 PE=1 SV=2	EDP48001.1 NACHT and Ankyrin domain protein [Aspergillus fumigatus A1163]	GO:0000075//cell cycle checkpoint signaling;GO:0000077//DNA damage checkpoint signaling;GO:0006139//nucleobase-containing compound metabolic process;GO:0006259//DNA metabolic process;GO:0006260//DNA replication;GO:0006261//DNA-dependent DNA replication;GO:0006275//regulation of DNA replication;GO:0006464//cellular protein modification process;GO:0006468//protein phosphorylation;GO:0006725//cellul…	GO:0005575//cellular_component;GO:0005622//intracellular anatomical structure;GO:0005623//obsolete cell;GO:0005634//nucleus;GO:0043226//organelle;GO:0043227//membrane-bounded organelle;GO:0043229//intracellular organelle;GO:0043231//intracellular membrane-bounded organelle;GO:0044424//obsolete intracellular part;GO:0044464//obsolete cell part;	GO:0003674//molecular_function;GO:0003824//catalytic activity;GO:0004672//protein kinase activity;GO:0004674//protein serine/threonine kinase activity;GO:0004683//calmodulin-dependent protein kinase activity;GO:0005488//binding;GO:0005515//protein binding;GO:0005516//calmodulin binding;GO:0016301//kinase activity;GO:0016740//transferase activity;GO:0016772//transferase activity, transferring phos…	ko04111(Cell cycle - yeast)
AFUB_097700-T	156.041	230.762	81.3204	0.352399	-1.50472	1.79371e-12	8.17254e-11	scf_000009_A_fumigatus_A1163	1434357	1435226	-	870	AFUB_097700-T	-	-	20I4C	-	-	XP_748759.1 hypothetical protein AFUA_7G08560 [Aspergillus fumigatus Af293]	-	-	-	-
AFUB_096450-T	962.175	1403.24	521.113	0.371365	-1.42909	1.86447e-12	8.45596e-11	scf_000009_A_fumigatus_A1163	1036004	1037844	-	1788	AFUB_096450-T	-	-	3S7AS	Q	sp|D2E9W9|DEP4_ALTBR FAD-dependent monooxygenase DEP4 OS=Alternaria brassicicola OX=29001 GN=DEP4 PE=2 SV=1	KAF4252175.1 hypothetical protein CNMCM8714_008026 [Aspergillus fumigatus]	-	-	-	-
AFUB_070780-T	287.527	171.466	403.589	2.35376	1.23496	1.98514e-12	8.93253e-11	scf_000005_A_fumigatus_A1163	2181417	2182964	+	1454	AFUB_070780-T	-	-	3SEET	I	sp|A0A0K9RDW0|ABA2_SPIOL Zeaxanthin epoxidase, chloroplastic OS=Spinacia oleracea OX=3562 GN=SOVF_077800 PE=1 SV=1	EDP50738.1 extracellular salicylate hydroxylase/monooxygenase, putative [Aspergillus fumigatus A1163]	-	-	-	-
AFUB_010030-T	5609.36	3121.67	8097.05	2.59382	1.37508	1.98762e-12	8.93253e-11	scf_000001_A_fumigatus_A1163	2842476	2843089	+	525	AFUB_010030-T	-	-	3SCWP	-	-	XP_752427.1 conserved hypothetical protein [Aspergillus fumigatus Af293]	-	-	-	-
AFUB_047510-T	24913.1	32502.9	17323.3	0.532978	-0.907852	2.55138e-12	1.14142e-10	scf_000003_A_fumigatus_A1163	3912315	3913859	-	1383	AFUB_047510-T	GO:0005575;GO:0005623;GO:0005886;GO:0009897;GO:0009986;GO:0016020;GO:0031224;GO:0031225;GO:0031226;GO:0031233;GO:0031362;GO:0044425;GO:0044459;GO:0044464;GO:0046658;GO:0071944;GO:0098552	-	3S98T	S	sp|Q4WFV6|YA880_ASPFU UPF0619 GPI-anchored membrane protein AFUA_3G00880 OS=Neosartorya fumigata (strain ATCC MYA-4609 / Af293 / CBS 101355 / FGSC A1100) OX=330879 GN=AFUA_3G00880 PE=1 SV=1	OXN15670.1 hypothetical protein CDV57_09347 [Aspergillus fumigatus]	-	GO:0005575//cellular_component;GO:0005623//obsolete cell;GO:0005886//plasma membrane;GO:0009897//external side of plasma membrane;GO:0009986//cell surface;GO:0016020//membrane;GO:0031224//intrinsic component of membrane;GO:0031225//anchored component of membrane;GO:0031226//intrinsic component of plasma membrane;GO:0031233//intrinsic component of external side of plasma membrane;GO:0031362//ancho…	-	-
AFUB_044360-T	89.2361	143.469	35.0034	0.243979	-2.03517	2.58188e-12	1.14987e-10	scf_000003_A_fumigatus_A1163	3007141	3007775	+	582	AFUB_044360-T	-	-	3SC95	-	-	EDP53264.1 conserved hypothetical protein [Aspergillus fumigatus A1163]	-	-	-	-
AFUB_094710-T	612.614	400.552	824.676	2.05885	1.04184	2.68997e-12	1.19263e-10	scf_000009_A_fumigatus_A1163	520767	524678	+	3854	AFUB_094710-T	GO:0000166;GO:0003674;GO:0003676;GO:0003723;GO:0003729;GO:0003824;GO:0005488;GO:0005524;GO:0005575;GO:0005622;GO:0005623;GO:0005737;GO:0005739;GO:0005844;GO:0006403;GO:0006405;GO:0006406;GO:0006611;GO:0006810;GO:0006886;GO:0006913;GO:0008104;GO:0008144;GO:0008150;GO:0008152;GO:0010467;GO:0015031;GO:0015833;GO:0015931;GO:0016462;GO:0016787;GO:0016817;GO:0016818;GO:0016887;GO:0016973;GO:0017076;GO:…	K03235	3S50D	EJ	sp|Q08972|NEW1_YEAST [NU+] prion formation protein 1 OS=Saccharomyces cerevisiae (strain ATCC 204508 / S288c) OX=559292 GN=NEW1 PE=1 SV=1	XP_747719.1 mRNA-nucleus export ATPase (Elf1), putative [Aspergillus fumigatus Af293]	GO:0006403//RNA localization;GO:0006405//RNA export from nucleus;GO:0006406//mRNA export from nucleus;GO:0006611//protein export from nucleus;GO:0006810//transport;GO:0006886//intracellular protein transport;GO:0006913//nucleocytoplasmic transport;GO:0008104//protein localization;GO:0008150//biological_process;GO:0008152//metabolic process;GO:0010467//gene expression;GO:0015031//protein transport…	GO:0005575//cellular_component;GO:0005622//intracellular anatomical structure;GO:0005623//obsolete cell;GO:0005737//cytoplasm;GO:0005739//mitochondrion;GO:0005844//polysome;GO:0030684//preribosome;GO:0030687//preribosome, large subunit precursor;GO:0032991//protein-containing complex;GO:0043226//organelle;GO:0043227//membrane-bounded organelle;GO:0043229//intracellular organelle;GO:0043231//intra…	GO:0000166//nucleotide binding;GO:0003674//molecular_function;GO:0003676//nucleic acid binding;GO:0003723//RNA binding;GO:0003729//mRNA binding;GO:0003824//catalytic activity;GO:0005488//binding;GO:0005524//ATP binding;GO:0008144//obsolete drug binding;GO:0016462//pyrophosphatase activity;GO:0016787//hydrolase activity;GO:0016817//hydrolase activity, acting on acid anhydrides;GO:0016818//hydrolas…	-
AFUB_049190-T	3241.52	4279.05	2203.98	0.515063	-0.95718	2.95226e-12	1.2989e-10	scf_000004_A_fumigatus_A1163	129943	130745	-	747	AFUB_049190-T	-	-	3S8PP	G	-	XP_748267.1 GNAT family acetyltransferase, putative [Aspergillus fumigatus Af293]	-	-	-	-
AFUB_092650-T	74.6425	30.0871	119.198	3.96176	1.98614	2.95594e-12	1.2989e-10	scf_000008_A_fumigatus_A1163	1768096	1768673	-	531	AFUB_092650-T	-	-	-	-	-	XP_750830.1 hypothetical protein AFUA_6G09400 [Aspergillus fumigatus Af293]	-	-	-	-
AFUB_014090-T	211.81	120.663	302.956	2.51076	1.32812	3.05019e-12	1.33439e-10	scf_000001_A_fumigatus_A1163	3958232	3960475	-	2128	AFUB_014090-T	GO:0003674;GO:0003824;GO:0004553;GO:0004559;GO:0004571;GO:0005575;GO:0005622;GO:0005623;GO:0005737;GO:0005783;GO:0006491;GO:0006508;GO:0006511;GO:0006516;GO:0006807;GO:0006950;GO:0006986;GO:0007154;GO:0007165;GO:0008150;GO:0008152;GO:0009056;GO:0009057;GO:0009100;GO:0009987;GO:0010033;GO:0010243;GO:0010498;GO:0012505;GO:0015923;GO:0015924;GO:0016787;GO:0016798;GO:0019538;GO:0019941;GO:0023052;GO:…	K01230	3S4XE	G	sp|B0XMT4|MNS1B_ASPFC Probable mannosyl-oligosaccharide alpha-1,2-mannosidase 1B OS=Neosartorya fumigata (strain CEA10 / CBS 144.89 / FGSC A1163) OX=451804 GN=mns1B PE=3 SV=1	XP_752825.1 mannosidase MsdS [Aspergillus fumigatus Af293]	GO:0006491//N-glycan processing;GO:0006508//proteolysis;GO:0006511//ubiquitin-dependent protein catabolic process;GO:0006516//glycoprotein catabolic process;GO:0006807//nitrogen compound metabolic process;GO:0006950//response to stress;GO:0006986//response to unfolded protein;GO:0007154//cell communication;GO:0007165//signal transduction;GO:0008150//biological_process;GO:0008152//metabolic proces…	GO:0005575//cellular_component;GO:0005622//intracellular anatomical structure;GO:0005623//obsolete cell;GO:0005737//cytoplasm;GO:0005783//endoplasmic reticulum;GO:0012505//endomembrane system;GO:0043226//organelle;GO:0043227//membrane-bounded organelle;GO:0043229//intracellular organelle;GO:0043231//intracellular membrane-bounded organelle;GO:0044424//obsolete intracellular part;GO:0044444//obsol…	GO:0003674//molecular_function;GO:0003824//catalytic activity;GO:0004553//hydrolase activity, hydrolyzing O-glycosyl compounds;GO:0004559//alpha-mannosidase activity;GO:0004571//mannosyl-oligosaccharide 1,2-alpha-mannosidase activity;GO:0015923//mannosidase activity;GO:0015924//mannosyl-oligosaccharide mannosidase activity;GO:0016787//hydrolase activity;GO:0016798//hydrolase activity, acting on g…	ko04141(Protein processing in endoplasmic reticulum);ko00513(Various types of N-glycan biosynthesis);ko00510(N-Glycan biosynthesis)
AFUB_015030-T	1624.14	1121.06	2127.21	1.89749	0.924095	3.30996e-12	1.44166e-10	scf_000001_A_fumigatus_A1163	4251388	4254604	-	2991	AFUB_015030-T	GO:0000322;GO:0000323;GO:0000324;GO:0000329;GO:0003674;GO:0005215;GO:0005575;GO:0005622;GO:0005623;GO:0005737;GO:0005773;GO:0005774;GO:0006810;GO:0008150;GO:0016020;GO:0016021;GO:0031090;GO:0031224;GO:0043226;GO:0043227;GO:0043229;GO:0043231;GO:0044422;GO:0044424;GO:0044425;GO:0044437;GO:0044444;GO:0044446;GO:0044464;GO:0051179;GO:0051234;GO:0055085;GO:0098588;GO:0098805;GO:0098852	-	3S316	S	sp|Q4WRQ4|MFSB_ASPFU Major facilitator superfamily multidrug transporter mfsB OS=Neosartorya fumigata (strain ATCC MYA-4609 / Af293 / CBS 101355 / FGSC A1100) OX=330879 GN=mfsB PE=2 SV=1	EDP56783.1 MFS multidrug transporter, putative [Aspergillus fumigatus A1163]	GO:0006810//transport;GO:0008150//biological_process;GO:0051179//localization;GO:0051234//establishment of localization;GO:0055085//transmembrane transport;	GO:0000322//storage vacuole;GO:0000323//lytic vacuole;GO:0000324//fungal-type vacuole;GO:0000329//fungal-type vacuole membrane;GO:0005575//cellular_component;GO:0005622//intracellular anatomical structure;GO:0005623//obsolete cell;GO:0005737//cytoplasm;GO:0005773//vacuole;GO:0005774//vacuolar membrane;GO:0016020//membrane;GO:0016021//integral component of membrane;GO:0031090//organelle membrane;G…	GO:0003674//molecular_function;GO:0005215//transporter activity;	-
AFUB_070950-T	470.681	139.654	801.709	5.74069	2.52123	3.47158e-12	1.50392e-10	scf_000005_A_fumigatus_A1163	2221698	2222620	-	847	AFUB_070950-T	-	-	3SBW2	-	-	KAF4254747.1 hypothetical protein CNMCM8714_004831 [Aspergillus fumigatus]	-	-	-	-
AFUB_016660-T	618	928.745	307.255	0.330829	-1.59584	3.48333e-12	1.50392e-10	scf_000001_A_fumigatus_A1163	4732024	4734589	-	2274	AFUB_016660-T	GO:0000293;GO:0003674;GO:0003824;GO:0006873;GO:0006875;GO:0006879;GO:0006950;GO:0007154;GO:0008150;GO:0008152;GO:0009267;GO:0009605;GO:0009987;GO:0009991;GO:0010106;GO:0016491;GO:0016722;GO:0016723;GO:0019725;GO:0030003;GO:0031667;GO:0031668;GO:0031669;GO:0033554;GO:0042592;GO:0042594;GO:0046916;GO:0048878;GO:0050801;GO:0050896;GO:0051716;GO:0055065;GO:0055072;GO:0055076;GO:0055080;GO:0055082;GO:…	K00521	3S7T5	PQ	sp|Q4WR75|FREB_ASPFU Ferric/cupric reductase transmembrane component B OS=Neosartorya fumigata (strain ATCC MYA-4609 / Af293 / CBS 101355 / FGSC A1100) OX=330879 GN=freB PE=2 SV=2	EDP56944.1 plasma membrane ferric-chelate reductase (Fre2), putative [Aspergillus fumigatus A1163]	GO:0006873//cellular ion homeostasis;GO:0006875//cellular metal ion homeostasis;GO:0006879//cellular iron ion homeostasis;GO:0006950//response to stress;GO:0007154//cell communication;GO:0008150//biological_process;GO:0008152//metabolic process;GO:0009267//cellular response to starvation;GO:0009605//response to external stimulus;GO:0009987//cellular process;GO:0009991//response to extracellular s…	-	GO:0000293//ferric-chelate reductase activity;GO:0003674//molecular_function;GO:0003824//catalytic activity;GO:0016491//oxidoreductase activity;GO:0016722//oxidoreductase activity, acting on metal ions;GO:0016723//oxidoreductase activity, acting on metal ions, NAD or NADP as acceptor;	-
AFUB_025030-T	235.421	136.786	334.056	2.44217	1.28817	3.69028e-12	1.58634e-10	scf_000002_A_fumigatus_A1163	2328615	2330238	-	1624	AFUB_025030-T	GO:0000034;GO:0003674;GO:0003824;GO:0005575;GO:0005622;GO:0005623;GO:0005634;GO:0005737;GO:0006139;GO:0006144;GO:0006145;GO:0006146;GO:0006725;GO:0006807;GO:0007155;GO:0007346;GO:0008150;GO:0008152;GO:0009056;GO:0009058;GO:0009112;GO:0009113;GO:0009987;GO:0010389;GO:0010564;GO:0016787;GO:0016810;GO:0016814;GO:0018130;GO:0019239;GO:0019438;GO:0019439;GO:0022610;GO:0031589;GO:0034641;GO:0034654;GO:…	K01488	3S5XW	F	sp|Q4X1Q4|ADE_ASPFU Adenine deaminase OS=Neosartorya fumigata (strain ATCC MYA-4609 / Af293 / CBS 101355 / FGSC A1100) OX=330879 GN=aah1 PE=3 SV=1	XP_755249.1 adenosine deaminase [Aspergillus fumigatus Af293]	GO:0006139//nucleobase-containing compound metabolic process;GO:0006144//purine nucleobase metabolic process;GO:0006145//purine nucleobase catabolic process;GO:0006146//adenine catabolic process;GO:0006725//cellular aromatic compound metabolic process;GO:0006807//nitrogen compound metabolic process;GO:0007155//cell adhesion;GO:0007346//regulation of mitotic cell cycle;GO:0008150//biological_proce…	GO:0005575//cellular_component;GO:0005622//intracellular anatomical structure;GO:0005623//obsolete cell;GO:0005634//nucleus;GO:0005737//cytoplasm;GO:0043226//organelle;GO:0043227//membrane-bounded organelle;GO:0043229//intracellular organelle;GO:0043231//intracellular membrane-bounded organelle;GO:0044424//obsolete intracellular part;GO:0044464//obsolete cell part;	GO:0000034//adenine deaminase activity;GO:0003674//molecular_function;GO:0003824//catalytic activity;GO:0016787//hydrolase activity;GO:0016810//hydrolase activity, acting on carbon-nitrogen (but not peptide) bonds;GO:0016814//hydrolase activity, acting on carbon-nitrogen (but not peptide) bonds, in cyclic amidines;GO:0019239//deaminase activity;	ko00230(Purine metabolism)
AFUB_021320-T	387.111	544.279	229.943	0.422473	-1.24307	4.33155e-12	1.85394e-10	scf_000002_A_fumigatus_A1163	1166623	1169605	+	2769	AFUB_021320-T	-	-	3S4UF	S	sp|A4D9U3|HMGR_ASPFU Transcription factor hmgR OS=Neosartorya fumigata (strain ATCC MYA-4609 / Af293 / CBS 101355 / FGSC A1100) OX=330879 GN=hmgR PE=2 SV=1	EDP54082.1 C6 transcription factor, putative [Aspergillus fumigatus A1163]	-	-	-	-
AFUB_052340-T	154.622	227.231	82.014	0.360928	-1.47022	4.71375e-12	2.00883e-10	scf_000004_A_fumigatus_A1163	959759	960193	-	378	AFUB_052340-T	-	-	3S9QR	S	-	XP_747961.1 conidiation-specific protein Con-10, putative [Aspergillus fumigatus Af293]	-	-	-	-
AFUB_063650-T	278.623	390.058	167.188	0.428624	-1.22221	4.75746e-12	2.01876e-10	scf_000005_A_fumigatus_A1163	234018	237822	-	3752	AFUB_063650-T	GO:0000003;GO:0000131;GO:0000278;GO:0000281;GO:0000282;GO:0000910;GO:0003674;GO:0005085;GO:0005088;GO:0005488;GO:0005515;GO:0005575;GO:0005622;GO:0005623;GO:0005933;GO:0005935;GO:0007049;GO:0007114;GO:0007120;GO:0007121;GO:0007163;GO:0008150;GO:0009987;GO:0017016;GO:0019899;GO:0019954;GO:0022402;GO:0030010;GO:0030427;GO:0031267;GO:0032505;GO:0044424;GO:0044464;GO:0051020;GO:0051301;GO:0061640;GO:…	-	3S3GN	T	sp|Q02342|CDC25_LACKL Cell division control protein 25 (Fragment) OS=Lachancea kluyveri OX=4934 GN=CDC25 PE=4 SV=1	EDP50034.1 Ras guanine-nucleotide exchange protein, putative [Aspergillus fumigatus A1163]	GO:0000003//reproduction;GO:0000278//mitotic cell cycle;GO:0000281//mitotic cytokinesis;GO:0000282//cellular bud site selection;GO:0000910//cytokinesis;GO:0007049//cell cycle;GO:0007114//cell budding;GO:0007120//axial cellular bud site selection;GO:0007121//bipolar cellular bud site selection;GO:0007163//establishment or maintenance of cell polarity;GO:0008150//biological_process;GO:0009987//cell…	GO:0000131//incipient cellular bud site;GO:0005575//cellular_component;GO:0005622//intracellular anatomical structure;GO:0005623//obsolete cell;GO:0005933//cellular bud;GO:0005935//cellular bud neck;GO:0030427//site of polarized growth;GO:0044424//obsolete intracellular part;GO:0044464//obsolete cell part;	GO:0003674//molecular_function;GO:0005085//guanyl-nucleotide exchange factor activity;GO:0005488//binding;GO:0005515//protein binding;GO:0019899//enzyme binding;GO:0031267//small GTPase binding;GO:0051020//GTPase binding;GO:0098772//molecular function regulator;	-
AFUB_100720-T	314.381	192.394	436.369	2.26811	1.18149	5.55434e-12	2.34683e-10	scf_000011_A_fumigatus_A1163	59506	61011	+	1450	AFUB_100720-T	-	-	3SCF0	S	-	XP_746436.1 F-box domain protein [Aspergillus fumigatus Af293]	-	-	-	-
AFUB_049990-T	6636	4713.34	8558.66	1.81584	0.860634	5.85976e-12	2.46534e-10	scf_000004_A_fumigatus_A1163	310302	311864	-	1563	AFUB_049990-T	-	-	3S3TJ	C	sp|O94467|OYEC_SCHPO Putative NADPH dehydrogenase C23G7.10c OS=Schizosaccharomyces pombe (strain 972 / ATCC 24843) OX=284812 GN=SPBC23G7.10c PE=3 SV=1	EDP50997.1 NADH-dependent flavin oxidoreductase, putative [Aspergillus fumigatus A1163]	-	-	-	-
AFUB_026940-T	1399.59	967.742	1831.45	1.89249	0.920289	6.72936e-12	2.8192e-10	scf_000002_A_fumigatus_A1163	2848698	2851171	+	2238	AFUB_026940-T	GO:0000003;GO:0000749;GO:0000754;GO:0003674;GO:0005096;GO:0005575;GO:0005622;GO:0005623;GO:0005634;GO:0005737;GO:0005886;GO:0006355;GO:0006357;GO:0006725;GO:0007154;GO:0007165;GO:0008047;GO:0008150;GO:0008152;GO:0008277;GO:0009056;GO:0009058;GO:0009403;GO:0009404;GO:0009407;GO:0009636;GO:0009889;GO:0009891;GO:0009893;GO:0009966;GO:0009968;GO:0009987;GO:0010033;GO:0010468;GO:0010556;GO:0010646;GO:…	K19838	3S4AY	S	sp|P38093|FLBA_EMENI Developmental regulator flbA OS=Emericella nidulans (strain FGSC A4 / ATCC 38163 / CBS 112.46 / NRRL 194 / M139) OX=227321 GN=flbA PE=2 SV=1	EDP54635.1 developmental regulator FlbA [Aspergillus fumigatus A1163]	GO:0000003//reproduction;GO:0000749//response to pheromone triggering conjugation with cellular fusion;GO:0000754//adaptation of signaling pathway by response to pheromone involved in conjugation with cellular fusion;GO:0006355//regulation of transcription, DNA-templated;GO:0006357//regulation of transcription by RNA polymerase II;GO:0006725//cellular aromatic compound metabolic process;GO:000715…	GO:0005575//cellular_component;GO:0005622//intracellular anatomical structure;GO:0005623//obsolete cell;GO:0005634//nucleus;GO:0005737//cytoplasm;GO:0005886//plasma membrane;GO:0016020//membrane;GO:0043226//organelle;GO:0043227//membrane-bounded organelle;GO:0043229//intracellular organelle;GO:0043231//intracellular membrane-bounded organelle;GO:0044424//obsolete intracellular part;GO:0044464//ob…	GO:0003674//molecular_function;GO:0005096//GTPase activator activity;GO:0008047//enzyme activator activity;GO:0030234//enzyme regulator activity;GO:0030695//GTPase regulator activity;GO:0060589//nucleoside-triphosphatase regulator activity;GO:0098772//molecular function regulator;	ko04011(MAPK signaling pathway - yeast)
AFUB_037560-T	6801.11	8756.24	4845.98	0.553432	-0.853523	6.83996e-12	2.85345e-10	scf_000003_A_fumigatus_A1163	1015532	1017239	-	1093	AFUB_037560-T	GO:0000228;GO:0000785;GO:0000790;GO:0001192;GO:0001195;GO:0003674;GO:0003676;GO:0003677;GO:0003682;GO:0005488;GO:0005575;GO:0005622;GO:0005623;GO:0005634;GO:0005694;GO:0006139;GO:0006259;GO:0006281;GO:0006298;GO:0006323;GO:0006325;GO:0006333;GO:0006334;GO:0006338;GO:0006351;GO:0006352;GO:0006354;GO:0006355;GO:0006357;GO:0006366;GO:0006367;GO:0006383;GO:0006384;GO:0006385;GO:0006725;GO:0006807;GO:…	-	3S9F2	K	sp|Q4WY33|NHP6_ASPFU Non-histone chromosomal protein 6 OS=Neosartorya fumigata (strain ATCC MYA-4609 / Af293 / CBS 101355 / FGSC A1100) OX=330879 GN=nhp6 PE=3 SV=1	XP_754458.1 nucleosome binding protein (Nhp6a), putative [Aspergillus fumigatus Af293]	GO:0001192//maintenance of transcriptional fidelity during DNA-templated transcription elongation;GO:0001195//maintenance of transcriptional fidelity during DNA-templated transcription elongation from RNA polymerase III promoter;GO:0006139//nucleobase-containing compound metabolic process;GO:0006259//DNA metabolic process;GO:0006281//DNA repair;GO:0006298//mismatch repair;GO:0006323//DNA packagin…	GO:0000228//nuclear chromosome;GO:0000785//chromatin;GO:0005575//cellular_component;GO:0005622//intracellular anatomical structure;GO:0005623//obsolete cell;GO:0005634//nucleus;GO:0005694//chromosome;GO:0031974//membrane-enclosed lumen;GO:0031981//nuclear lumen;GO:0043226//organelle;GO:0043227//membrane-bounded organelle;GO:0043228//non-membrane-bounded organelle;GO:0043229//intracellular organel…	GO:0003674//molecular_function;GO:0003676//nucleic acid binding;GO:0003677//DNA binding;GO:0003682//chromatin binding;GO:0005488//binding;GO:0008301//DNA binding, bending;GO:0031491//nucleosome binding;GO:0043565//sequence-specific DNA binding;GO:0044877//protein-containing complex binding;GO:0097159//organic cyclic compound binding;GO:1901363//heterocyclic compound binding;	-
AFUB_019020-T	8742.66	4976.63	12508.7	2.51349	1.32969	8.25756e-12	3.43036e-10	scf_000002_A_fumigatus_A1163	476561	478090	+	1530	AFUB_019020-T	GO:0005575;GO:0016020	-	3S2VQ	-	sp|Q08989|YP277_YEAST Uncharacterized protein YPL277C OS=Saccharomyces cerevisiae (strain ATCC 204508 / S288c) OX=559292 GN=YPL277C PE=1 SV=1	EDP53856.1 conserved hypothetical protein [Aspergillus fumigatus A1163]	-	GO:0005575//cellular_component;GO:0016020//membrane;	-	-
AFUB_096580-T	904.77	234.411	1575.13	6.71951	2.74836	8.42484e-12	3.4852e-10	scf_000009_A_fumigatus_A1163	1078739	1080170	+	1209	AFUB_096580-T	-	-	3S9R5	-	-	EDP47805.1 hypothetical protein AFUB_096580 [Aspergillus fumigatus A1163]	-	-	-	-
AFUB_025140-T	334.857	151.755	517.958	3.41312	1.77109	8.55196e-12	3.52305e-10	scf_000002_A_fumigatus_A1163	2355036	2359045	+	3441	AFUB_025140-T	-	-	3S4TB	U	sp|Q5SNQ7|SRAC1_DANRE Protein SERAC1 OS=Danio rerio OX=7955 GN=serac1 PE=3 SV=1	OXN25390.1 hypothetical protein CDV57_05510 [Aspergillus fumigatus]	-	-	-	-
AFUB_030820-T	267.225	396.967	137.483	0.346332	-1.52977	1.0719e-11	4.38378e-10	scf_000002_A_fumigatus_A1163	3983400	3985674	-	1971	AFUB_030820-T	-	K01209	3S5DT	G	sp|U6A629|ABFA_PENCN Alpha-L-arabinofuranosidase A OS=Penicillium canescens OX=5083 GN=abfA PE=1 SV=1	XP_755850.1 alpha-L-arabinofuranosidase A [Aspergillus fumigatus Af293]	-	-	-	ko00520(Amino sugar and nucleotide sugar metabolism)
AFUB_003250-T	646.879	411.065	882.693	2.14733	1.10254	1.073e-11	4.38378e-10	scf_000001_A_fumigatus_A1163	895075	896277	-	1203	AFUB_003250-T	-	-	3S7QQ	S	-	EDP55628.1 conserved hypothetical protein [Aspergillus fumigatus A1163]	-	-	-	-
AFUB_002500-T	1084.69	1425.85	743.523	0.521458	-0.939376	1.15855e-11	4.71383e-10	scf_000001_A_fumigatus_A1163	696897	700744	-	3704	AFUB_002500-T	-	-	3S7JX	S	-	EDP55555.1 F-box domain protein [Aspergillus fumigatus A1163]	-	-	-	-
AFUB_096220-T	2569.22	1818.44	3320	1.82574	0.86848	1.16495e-11	4.72045e-10	scf_000009_A_fumigatus_A1163	942850	945762	+	2913	AFUB_096220-T	-	-	3S4FQ	G	-	XP_747865.1 conserved hypothetical protein [Aspergillus fumigatus Af293]	-	-	-	-
AFUB_020570-T	912.421	529.821	1295.02	2.44426	1.2894	1.19886e-11	4.83802e-10	scf_000002_A_fumigatus_A1163	917133	920311	-	2498	AFUB_020570-T	-	-	3S4CQ	S	sp|M2R8W9|MFS1_CERS8 MFS siderochrome iron transporter 1 OS=Ceriporiopsis subvermispora (strain B) OX=914234 GN=mfs1 PE=2 SV=1	XP_749485.1 sugar transporter, putative [Aspergillus fumigatus Af293]	-	-	-	-
AFUB_061540-T	961.901	428.148	1495.65	3.49331	1.8046	1.31667e-11	5.29183e-10	scf_000004_A_fumigatus_A1163	3536725	3537510	-	786	AFUB_061540-T	-	K07734	3S668	K	sp|Q4WVZ0|YA800_ASPFU Uncharacterized protein AFUA_5G13800 OS=Neosartorya fumigata (strain ATCC MYA-4609 / Af293 / CBS 101355 / FGSC A1100) OX=330879 GN=AFUA_5G13800 PE=3 SV=1	XP_753274.1 transcriptional regulator, putative [Aspergillus fumigatus Af293]	-	-	-	-
AFUB_069040-T	213.551	315.261	111.841	0.354756	-1.4951	1.36836e-11	5.47043e-10	scf_000005_A_fumigatus_A1163	1727784	1729035	-	1170	AFUB_069040-T	-	K00851	3S8GW	F	sp|Q10242|GNTK_SCHPO Probable gluconokinase OS=Schizosaccharomyces pombe (strain 972 / ATCC 24843) OX=284812 GN=SPAC4G9.12 PE=3 SV=1	XP_751626.1 thermoresistant gluconokinase family protein [Aspergillus fumigatus Af293]	-	-	-	ko00030(Pentose phosphate pathway)
AFUB_025160-T	63.2685	113.44	13.0967	0.11545	-3.11466	1.37217e-11	5.47043e-10	scf_000002_A_fumigatus_A1163	2362477	2363490	-	1014	AFUB_025160-T	-	-	3S9HV	-	-	KAF4263628.1 hypothetical protein CNMCM8714_008277 [Aspergillus fumigatus]	-	-	-	-
AFUB_014990-T	3279.48	4243.67	2315.3	0.545589	-0.874115	1.37857e-11	5.47385e-10	scf_000001_A_fumigatus_A1163	4231657	4239048	+	7239	AFUB_014990-T	GO:0000003;GO:0000271;GO:0003006;GO:0003674;GO:0003824;GO:0004553;GO:0004556;GO:0005575;GO:0005618;GO:0005619;GO:0005623;GO:0005628;GO:0005975;GO:0005976;GO:0006073;GO:0007049;GO:0008150;GO:0008152;GO:0008194;GO:0009058;GO:0009059;GO:0009250;GO:0009272;GO:0009277;GO:0009653;GO:0009987;GO:0010383;GO:0010927;GO:0016020;GO:0016043;GO:0016051;GO:0016160;GO:0016740;GO:0016757;GO:0016758;GO:0016787;GO:…	K00749	3S4SG	G	sp|Q9USK8|AGS1_SCHPO Cell wall alpha-1,3-glucan synthase ags1 OS=Schizosaccharomyces pombe (strain 972 / ATCC 24843) OX=284812 GN=ags1 PE=1 SV=3	EDP56779.1 alpha-1,3-glucan synthase, putative [Aspergillus fumigatus A1163]	GO:0000003//reproduction;GO:0000271//polysaccharide biosynthetic process;GO:0003006//developmental process involved in reproduction;GO:0005975//carbohydrate metabolic process;GO:0005976//polysaccharide metabolic process;GO:0006073//cellular glucan metabolic process;GO:0007049//cell cycle;GO:0008150//biological_process;GO:0008152//metabolic process;GO:0009058//biosynthetic process;GO:0009059//macr…	GO:0005575//cellular_component;GO:0005618//cell wall;GO:0005619//ascospore wall;GO:0005623//obsolete cell;GO:0005628//prospore membrane;GO:0009277//fungal-type cell wall;GO:0016020//membrane;GO:0030312//external encapsulating structure;GO:0031160//spore wall;GO:0042763//intracellular immature spore;GO:0042764//ascospore-type prospore;GO:0044464//obsolete cell part;GO:0071944//cell periphery;	GO:0003674//molecular_function;GO:0003824//catalytic activity;GO:0004553//hydrolase activity, hydrolyzing O-glycosyl compounds;GO:0004556//alpha-amylase activity;GO:0008194//UDP-glycosyltransferase activity;GO:0016160//amylase activity;GO:0016740//transferase activity;GO:0016757//glycosyltransferase activity;GO:0016758//hexosyltransferase activity;GO:0016787//hydrolase activity;GO:0016798//hydrol…	-
AFUB_071220-T	2225.6	2878.13	1573.06	0.546557	-0.871555	1.42935e-11	5.65279e-10	scf_000005_A_fumigatus_A1163	2306912	2315712	-	8445	AFUB_071220-T	-	-	3SAB4	M	-	EDP50781.1 glycosyl transferase, putative [Aspergillus fumigatus A1163]	-	-	-	-
AFUB_071390-T	1646.15	2173.86	1118.44	0.514497	-0.958766	1.4397e-11	5.67105e-10	scf_000005_A_fumigatus_A1163	2351425	2352583	-	888	AFUB_071390-T	-	-	3S4QK	S	-	EDP50798.1 MFS transporter, putative [Aspergillus fumigatus A1163]	-	-	-	-
AFUB_062050-T	1999.23	2590.18	1408.29	0.543702	-0.879111	1.58841e-11	6.23197e-10	scf_000004_A_fumigatus_A1163	3645721	3647317	+	1493	AFUB_062050-T	GO:0003674;GO:0003824;GO:0006807;GO:0008150;GO:0008152;GO:0009058;GO:0009709;GO:0009820;GO:0009821;GO:0009987;GO:0016491;GO:0016645;GO:0016646;GO:0019748;GO:0034641;GO:0035834;GO:0035835;GO:0035836;GO:0035837;GO:0044237;GO:0044249;GO:0044271;GO:0044550;GO:0046447;GO:0055114;GO:0071704;GO:1901564;GO:1901566;GO:1901576	-	3S7TT	C	sp|A0A1U8QTA2|HXNT_EMENI Flavin oxidoreductase hxnT OS=Emericella nidulans (strain FGSC A4 / ATCC 38163 / CBS 112.46 / NRRL 194 / M139) OX=227321 GN=hxnT PE=2 SV=1	XP_753224.1 12-oxophytodienoate reductase, putative [Aspergillus fumigatus Af293]	GO:0006807//nitrogen compound metabolic process;GO:0008150//biological_process;GO:0008152//metabolic process;GO:0009058//biosynthetic process;GO:0009709//terpenoid indole alkaloid biosynthetic process;GO:0009820//alkaloid metabolic process;GO:0009821//alkaloid biosynthetic process;GO:0009987//cellular process;GO:0019748//secondary metabolic process;GO:0034641//cellular nitrogen compound metabolic…	-	GO:0003674//molecular_function;GO:0003824//catalytic activity;GO:0016491//oxidoreductase activity;GO:0016645//oxidoreductase activity, acting on the CH-NH group of donors;GO:0016646//oxidoreductase activity, acting on the CH-NH group of donors, NAD or NADP as acceptor;	-
AFUB_049300-T	858.653	1132.16	585.151	0.516847	-0.952192	1.68045e-11	6.56703e-10	scf_000004_A_fumigatus_A1163	157246	159482	-	1901	AFUB_049300-T	-	-	3S5Z2	S	sp|P9WEU1|SAT4_EMENI SAT4 family membrane protein OS=Emericella nidulans (strain FGSC A4 / ATCC 38163 / CBS 112.46 / NRRL 194 / M139) OX=227321 GN=AN4452-1 PE=3 SV=1	EDP50929.1 integral membrane protein [Aspergillus fumigatus A1163]	-	-	-	-
AFUB_091760-T	36.7061	9.3953	64.017	6.81372	2.76844	1.6922e-11	6.58691e-10	scf_000008_A_fumigatus_A1163	1519163	1520488	-	1218	AFUB_091760-T	-	-	3SC4J	-	-	XP_748892.2 hypothetical protein AFUA_7G06180 [Aspergillus fumigatus Af293]	-	-	-	-
AFUB_086260-T	75.2696	119.092	31.4474	0.26406	-1.92106	1.77567e-11	6.88473e-10	scf_000007_A_fumigatus_A1163	1883642	1884938	-	1096	AFUB_086260-T	-	-	3S8DY	Q	sp|A2RVM0|TIC32_ARATH Short-chain dehydrogenase TIC 32, chloroplastic OS=Arabidopsis thaliana OX=3702 GN=TIC32 PE=2 SV=1	EDP49178.1 short-chain dehydrogenase, putative [Aspergillus fumigatus A1163]	-	-	-	-
AFUB_023570-T	2965.77	3822.34	2109.21	0.551812	-0.857752	1.80602e-11	6.97504e-10	scf_000002_A_fumigatus_A1163	1910840	1913323	+	1845	AFUB_023570-T	GO:0000322;GO:0000323;GO:0000324;GO:0000328;GO:0003674;GO:0003824;GO:0004177;GO:0004301;GO:0005488;GO:0005575;GO:0005622;GO:0005623;GO:0005634;GO:0005737;GO:0005768;GO:0005770;GO:0005771;GO:0005773;GO:0005775;GO:0006508;GO:0006518;GO:0006629;GO:0006807;GO:0008104;GO:0008150;GO:0008152;GO:0008233;GO:0008235;GO:0008237;GO:0008238;GO:0008270;GO:0009056;GO:0009057;GO:0009987;GO:0012505;GO:0016787;GO:…	K01254	3S58I	EIOV	sp|Q4X265|LKHA4_ASPFU Leucine aminopeptidase 2 OS=Neosartorya fumigata (strain ATCC MYA-4609 / Af293 / CBS 101355 / FGSC A1100) OX=330879 GN=AFUA_2G07520 PE=3 SV=1	XP_755088.1 leukotriene A4 hydrolase [Aspergillus fumigatus Af293]	GO:0006508//proteolysis;GO:0006518//peptide metabolic process;GO:0006629//lipid metabolic process;GO:0006807//nitrogen compound metabolic process;GO:0008104//protein localization;GO:0008150//biological_process;GO:0008152//metabolic process;GO:0009056//catabolic process;GO:0009057//macromolecule catabolic process;GO:0009987//cellular process;GO:0019538//protein metabolic process;GO:0030163//protei…	GO:0000322//storage vacuole;GO:0000323//lytic vacuole;GO:0000324//fungal-type vacuole;GO:0000328//fungal-type vacuole lumen;GO:0005575//cellular_component;GO:0005622//intracellular anatomical structure;GO:0005623//obsolete cell;GO:0005634//nucleus;GO:0005737//cytoplasm;GO:0005768//endosome;GO:0005770//late endosome;GO:0005771//multivesicular body;GO:0005773//vacuole;GO:0005775//vacuolar lumen;GO:…	GO:0003674//molecular_function;GO:0003824//catalytic activity;GO:0004177//aminopeptidase activity;GO:0004301//epoxide hydrolase activity;GO:0005488//binding;GO:0008233//peptidase activity;GO:0008235//metalloexopeptidase activity;GO:0008237//metallopeptidase activity;GO:0008238//exopeptidase activity;GO:0008270//zinc ion binding;GO:0016787//hydrolase activity;GO:0016801//hydrolase activity, acting…	ko00590(Arachidonic acid metabolism)
AFUB_084480-T	553.093	741.62	364.566	0.49158	-1.0245	1.84708e-11	7.10588e-10	scf_000007_A_fumigatus_A1163	1392033	1394385	-	2169	AFUB_084480-T	GO:0000271;GO:0000935;GO:0000936;GO:0003674;GO:0003824;GO:0005575;GO:0005618;GO:0005623;GO:0005886;GO:0005975;GO:0005976;GO:0006073;GO:0006074;GO:0006075;GO:0008150;GO:0008152;GO:0009058;GO:0009059;GO:0009250;GO:0009272;GO:0009277;GO:0009897;GO:0009986;GO:0009987;GO:0010383;GO:0016020;GO:0016043;GO:0016051;GO:0016740;GO:0030312;GO:0030427;GO:0030428;GO:0031224;GO:0031225;GO:0031226;GO:0031233;GO:…	-	3S3TN	G	sp|D4ATC3|GAS1_ARTBC 1,3-beta-glucanosyltransferase ARB_07487 OS=Arthroderma benhamiae (strain ATCC MYA-4681 / CBS 112371) OX=663331 GN=ARB_07487 PE=1 SV=1	EDP48997.1 1,3-beta-glucanosyltransferase, putative [Aspergillus fumigatus A1163]	GO:0000271//polysaccharide biosynthetic process;GO:0005975//carbohydrate metabolic process;GO:0005976//polysaccharide metabolic process;GO:0006073//cellular glucan metabolic process;GO:0006074//(1->3)-beta-D-glucan metabolic process;GO:0006075//(1->3)-beta-D-glucan biosynthetic process;GO:0008150//biological_process;GO:0008152//metabolic process;GO:0009058//biosynthetic process;GO:0009059//macrom…	GO:0000935//division septum;GO:0000936//primary cell septum;GO:0005575//cellular_component;GO:0005618//cell wall;GO:0005623//obsolete cell;GO:0005886//plasma membrane;GO:0009277//fungal-type cell wall;GO:0009897//external side of plasma membrane;GO:0009986//cell surface;GO:0016020//membrane;GO:0030312//external encapsulating structure;GO:0030427//site of polarized growth;GO:0030428//cell septum;G…	GO:0003674//molecular_function;GO:0003824//catalytic activity;GO:0016740//transferase activity;GO:0042123//glucanosyltransferase activity;GO:0042124//1,3-beta-glucanosyltransferase activity;	-
AFUB_010650-T	67627.8	86408.3	48847.3	0.565308	-0.822891	1.9715e-11	7.55512e-10	scf_000001_A_fumigatus_A1163	3023925	3024431	+	450	AFUB_010650-T	-	-	3SCW5	-	-	XP_752487.1 GPI anchored protein, putative [Aspergillus fumigatus Af293]	-	-	-	-
AFUB_084800-T	768.127	1053.39	482.864	0.458391	-1.12535	2.09372e-11	7.9925e-10	scf_000007_A_fumigatus_A1163	1482394	1483326	-	933	AFUB_084800-T	GO:0002097;GO:0002098;GO:0002143;GO:0003674;GO:0003824;GO:0004792;GO:0005575;GO:0005622;GO:0005623;GO:0005737;GO:0005739;GO:0006139;GO:0006396;GO:0006399;GO:0006400;GO:0006725;GO:0006807;GO:0008033;GO:0008150;GO:0008152;GO:0009451;GO:0009987;GO:0010467;GO:0016070;GO:0016740;GO:0016782;GO:0016783;GO:0034227;GO:0034470;GO:0034641;GO:0034660;GO:0043170;GO:0043226;GO:0043227;GO:0043229;GO:0043231;GO:…	K01011	3S8JN	H	sp|P24329|THTR_RAT Thiosulfate sulfurtransferase OS=Rattus norvegicus OX=10116 GN=Tst PE=1 SV=3	EDP49029.1 thiosulfate sulfurtransferase, putative [Aspergillus fumigatus A1163]	GO:0002097//tRNA wobble base modification;GO:0002098//tRNA wobble uridine modification;GO:0002143//tRNA wobble position uridine thiolation;GO:0006139//nucleobase-containing compound metabolic process;GO:0006396//RNA processing;GO:0006399//tRNA metabolic process;GO:0006400//tRNA modification;GO:0006725//cellular aromatic compound metabolic process;GO:0006807//nitrogen compound metabolic process;GO…	GO:0005575//cellular_component;GO:0005622//intracellular anatomical structure;GO:0005623//obsolete cell;GO:0005737//cytoplasm;GO:0005739//mitochondrion;GO:0043226//organelle;GO:0043227//membrane-bounded organelle;GO:0043229//intracellular organelle;GO:0043231//intracellular membrane-bounded organelle;GO:0044424//obsolete intracellular part;GO:0044444//obsolete cytoplasmic part;GO:0044464//obsolet…	GO:0003674//molecular_function;GO:0003824//catalytic activity;GO:0004792//thiosulfate sulfurtransferase activity;GO:0016740//transferase activity;GO:0016782//transferase activity, transferring sulphur-containing groups;GO:0016783//sulfurtransferase activity;	ko04122(Sulfur relay system);ko00920(Sulfur metabolism);ko00270(Cysteine and methionine metabolism)
AFUB_051500-T	1924.8	1360.62	2488.99	1.82931	0.871298	2.42822e-11	9.16834e-10	scf_000004_A_fumigatus_A1163	729592	732005	+	2258	AFUB_051500-T	-	-	3S3F9	E	sp|O14192|AATR1_SCHPO Aromatic amino acid aminotransferase C56E4.03 OS=Schizosaccharomyces pombe (strain 972 / ATCC 24843) OX=284812 GN=SPAC56E4.03 PE=3 SV=1	EDP51148.1 aromatic amino acid aminotransferase, putative [Aspergillus fumigatus A1163]	-	-	-	-
AFUB_021060-T	6571.35	4599.54	8543.17	1.8574	0.893284	2.42911e-11	9.16834e-10	scf_000002_A_fumigatus_A1163	1072985	1074742	+	1556	AFUB_021060-T	-	-	3S942	-	-	EDP54056.1 conserved hypothetical protein [Aspergillus fumigatus A1163]	-	-	-	-
AFUB_073660-T	1942.01	1370.75	2513.28	1.83351	0.874608	2.42956e-11	9.16834e-10	scf_000006_A_fumigatus_A1163	405383	406940	+	1494	AFUB_073660-T	GO:0000724;GO:0000725;GO:0000793;GO:0003674;GO:0003824;GO:0005575;GO:0005622;GO:0005623;GO:0005634;GO:0005694;GO:0006139;GO:0006259;GO:0006281;GO:0006302;GO:0006310;GO:0006464;GO:0006725;GO:0006807;GO:0006950;GO:0006974;GO:0008150;GO:0008152;GO:0009987;GO:0016740;GO:0016925;GO:0018193;GO:0018205;GO:0019538;GO:0019787;GO:0019789;GO:0030915;GO:0032446;GO:0032991;GO:0033554;GO:0034641;GO:0036211;GO:…	-	3S4Q0	S	-	XP_750661.1 chromosomal organization and DNA repair protein Mms21, putative [Aspergillus fumigatus Af293]	GO:0000724//double-strand break repair via homologous recombination;GO:0000725//recombinational repair;GO:0006139//nucleobase-containing compound metabolic process;GO:0006259//DNA metabolic process;GO:0006281//DNA repair;GO:0006302//double-strand break repair;GO:0006310//DNA recombination;GO:0006464//cellular protein modification process;GO:0006725//cellular aromatic compound metabolic process;GO…	GO:0000793//condensed chromosome;GO:0005575//cellular_component;GO:0005622//intracellular anatomical structure;GO:0005623//obsolete cell;GO:0005634//nucleus;GO:0005694//chromosome;GO:0030915//Smc5-Smc6 complex;GO:0032991//protein-containing complex;GO:0043226//organelle;GO:0043227//membrane-bounded organelle;GO:0043228//non-membrane-bounded organelle;GO:0043229//intracellular organelle;GO:0043231…	GO:0003674//molecular_function;GO:0003824//catalytic activity;GO:0016740//transferase activity;GO:0019787//ubiquitin-like protein transferase activity;GO:0019789//SUMO transferase activity;GO:0061659//ubiquitin-like protein ligase activity;GO:0061665//SUMO ligase activity;GO:0140096//catalytic activity, acting on a protein;	-
AFUB_096780-T	474.777	843.614	105.94	0.125579	-2.99333	2.57486e-11	9.67972e-10	scf_000009_A_fumigatus_A1163	1157104	1157984	-	881	AFUB_096780-T	-	-	3SBJ8	-	-	EDP47825.1 conserved hypothetical protein [Aspergillus fumigatus A1163]	-	-	-	-
AFUB_081320-T	38.6145	10.6444	66.5845	6.25535	2.64509	2.92806e-11	1.09658e-09	scf_000007_A_fumigatus_A1163	464376	465674	-	1245	AFUB_081320-T	-	-	3SFET	E	sp|D0C9N6|CNTA_ACIB2 Carnitine monooxygenase oxygenase subunit OS=Acinetobacter baumannii (strain ATCC 19606 / DSM 30007 / JCM 6841 / CCUG 19606 / CIP 70.34 / NBRC 109757 / NCIMB 12457 / NCTC 12156 / 81) OX=575584 GN=cntA PE=1 SV=1	KAF4285589.1 hypothetical protein CNMCM8689_004473 [Aspergillus fumigatus]	-	-	-	-
AFUB_026690-T	800.556	536.68	1064.43	1.98337	0.987951	2.97076e-11	1.10837e-09	scf_000002_A_fumigatus_A1163	2783301	2785760	+	2403	AFUB_026690-T	GO:0000322;GO:0000323;GO:0000324;GO:0000328;GO:0003674;GO:0003824;GO:0004620;GO:0004622;GO:0005575;GO:0005622;GO:0005623;GO:0005737;GO:0005773;GO:0005775;GO:0005783;GO:0006508;GO:0006575;GO:0006624;GO:0006629;GO:0006638;GO:0006644;GO:0006650;GO:0006658;GO:0006660;GO:0006793;GO:0006796;GO:0006807;GO:0006914;GO:0006996;GO:0007032;GO:0008150;GO:0008152;GO:0009056;GO:0009395;GO:0009987;GO:0010256;GO:…	K17900	3S6G6	G	sp|Q4X180|ATG15_ASPFU Putative lipase atg15 OS=Neosartorya fumigata (strain ATCC MYA-4609 / Af293 / CBS 101355 / FGSC A1100) OX=330879 GN=atg15 PE=3 SV=1	EDP54610.1 autophagy related lipase Atg15, putative [Aspergillus fumigatus A1163]	GO:0006508//proteolysis;GO:0006575//cellular modified amino acid metabolic process;GO:0006624//vacuolar protein processing;GO:0006629//lipid metabolic process;GO:0006638//neutral lipid metabolic process;GO:0006644//phospholipid metabolic process;GO:0006650//glycerophospholipid metabolic process;GO:0006658//phosphatidylserine metabolic process;GO:0006660//phosphatidylserine catabolic process;GO:00…	GO:0000322//storage vacuole;GO:0000323//lytic vacuole;GO:0000324//fungal-type vacuole;GO:0000328//fungal-type vacuole lumen;GO:0005575//cellular_component;GO:0005622//intracellular anatomical structure;GO:0005623//obsolete cell;GO:0005737//cytoplasm;GO:0005773//vacuole;GO:0005775//vacuolar lumen;GO:0005783//endoplasmic reticulum;GO:0012505//endomembrane system;GO:0016020//membrane;GO:0016021//int…	GO:0003674//molecular_function;GO:0003824//catalytic activity;GO:0004620//phospholipase activity;GO:0004622//lysophospholipase activity;GO:0016298//lipase activity;GO:0016787//hydrolase activity;GO:0016788//hydrolase activity, acting on ester bonds;GO:0052689//carboxylic ester hydrolase activity;	ko04138(Autophagy - yeast);ko00561(Glycerolipid metabolism)
AFUB_009910-T	416.698	269.156	564.24	2.09633	1.06787	3.30935e-11	1.23006e-09	scf_000001_A_fumigatus_A1163	2804081	2806664	-	2424	AFUB_009910-T	GO:0000726;GO:0003674;GO:0003824;GO:0003887;GO:0005575;GO:0005622;GO:0005623;GO:0005634;GO:0006139;GO:0006259;GO:0006281;GO:0006302;GO:0006303;GO:0006725;GO:0006807;GO:0006950;GO:0006974;GO:0008150;GO:0008152;GO:0009058;GO:0009059;GO:0009987;GO:0016740;GO:0016772;GO:0016779;GO:0018130;GO:0019438;GO:0033554;GO:0034061;GO:0034641;GO:0034645;GO:0034654;GO:0043170;GO:0043226;GO:0043227;GO:0043229;GO:…	K10981	3S3JQ	L	sp|Q9UGP5|DPOLL_HUMAN DNA polymerase lambda OS=Homo sapiens OX=9606 GN=POLL PE=1 SV=1	KAF4259680.1 hypothetical protein CNMCM8057_002671 [Aspergillus fumigatus]	GO:0000726//obsolete non-recombinational repair;GO:0006139//nucleobase-containing compound metabolic process;GO:0006259//DNA metabolic process;GO:0006281//DNA repair;GO:0006302//double-strand break repair;GO:0006303//double-strand break repair via nonhomologous end joining;GO:0006725//cellular aromatic compound metabolic process;GO:0006807//nitrogen compound metabolic process;GO:0006950//response…	GO:0005575//cellular_component;GO:0005622//intracellular anatomical structure;GO:0005623//obsolete cell;GO:0005634//nucleus;GO:0043226//organelle;GO:0043227//membrane-bounded organelle;GO:0043229//intracellular organelle;GO:0043231//intracellular membrane-bounded organelle;GO:0044424//obsolete intracellular part;GO:0044464//obsolete cell part;	GO:0003674//molecular_function;GO:0003824//catalytic activity;GO:0003887//DNA-directed DNA polymerase activity;GO:0016740//transferase activity;GO:0016772//transferase activity, transferring phosphorus-containing groups;GO:0016779//nucleotidyltransferase activity;GO:0034061//DNA polymerase activity;GO:0140097//catalytic activity, acting on DNA;	ko03450(Non-homologous end-joining)
AFUB_014980-T	400.826	218.762	582.891	2.6645	1.41386	3.36837e-11	1.24731e-09	scf_000001_A_fumigatus_A1163	4227217	4228786	+	1320	AFUB_014980-T	-	-	3S65P	V	sp|Q9HDX3|YKN2_SCHPO AB hydrolase superfamily protein B1A11.02 OS=Schizosaccharomyces pombe (strain 972 / ATCC 24843) OX=284812 GN=SPAPB1A11.02 PE=3 SV=1	XP_752911.1 lipase/esterase, putative [Aspergillus fumigatus Af293]	-	-	-	-
AFUB_032680-T	292.874	404.029	181.718	0.449765	-1.15276	3.40379e-11	1.25572e-09	scf_000002_A_fumigatus_A1163	4489935	4491914	+	1980	AFUB_032680-T	-	-	3S3K3	S	sp|Q5AW46|Y7484_EMENI Uncharacterized protein AN7484 OS=Emericella nidulans (strain FGSC A4 / ATCC 38163 / CBS 112.46 / NRRL 194 / M139) OX=227321 GN=AN7484 PE=1 SV=1	XP_756036.1 conserved hypothetical protein [Aspergillus fumigatus Af293]	-	-	-	-
AFUB_035080-T	322.667	194.611	450.724	2.31602	1.21165	3.67641e-11	1.35125e-09	scf_000003_A_fumigatus_A1163	297612	300139	-	2474	AFUB_035080-T	-	-	3S6FV	S	-	EDP52344.1 F-box domain protein [Aspergillus fumigatus A1163]	-	-	-	-
AFUB_002090-T	868.871	505.497	1232.25	2.43769	1.28552	3.8104e-11	1.39531e-09	scf_000001_A_fumigatus_A1163	579436	581073	-	1539	AFUB_002090-T	-	-	3S84C	Q	sp|A0A2Z5TMB8|HIMC_ASPJA Cytochrome P450 monooxygenase himC OS=Aspergillus japonicus OX=34381 GN=himC PE=3 SV=1	EDP55514.1 cytochrome P450 alkane hydroxylase, putative [Aspergillus fumigatus A1163]	-	-	-	-
AFUB_005480-T	963.494	666.197	1260.79	1.89252	0.920308	3.99445e-11	1.45731e-09	scf_000001_A_fumigatus_A1163	1539524	1541647	+	1897	AFUB_005480-T	GO:0000139;GO:0005575;GO:0005622;GO:0005623;GO:0005737;GO:0005783;GO:0005789;GO:0005794;GO:0005798;GO:0006810;GO:0006886;GO:0006888;GO:0008104;GO:0008150;GO:0012505;GO:0015031;GO:0015833;GO:0016020;GO:0016021;GO:0016192;GO:0030134;GO:0030135;GO:0030173;GO:0030176;GO:0031090;GO:0031224;GO:0031227;GO:0031228;GO:0031300;GO:0031301;GO:0031410;GO:0031982;GO:0031984;GO:0033036;GO:0034613;GO:0042175;GO:…	K20367	3S6K2	U	sp|Q09895|YAI8_SCHPO Uncharacterized protein C24B11.08c OS=Schizosaccharomyces pombe (strain 972 / ATCC 24843) OX=284812 GN=SPAC24B11.08c PE=3 SV=1	XP_750261.1 COPII-coated vesicle membrane protein Erv46, putative [Aspergillus fumigatus Af293]	GO:0006810//transport;GO:0006886//intracellular protein transport;GO:0006888//endoplasmic reticulum to Golgi vesicle-mediated transport;GO:0008104//protein localization;GO:0008150//biological_process;GO:0015031//protein transport;GO:0015833//peptide transport;GO:0016192//vesicle-mediated transport;GO:0033036//macromolecule localization;GO:0034613//cellular protein localization;GO:0042886//amide t…	GO:0000139//Golgi membrane;GO:0005575//cellular_component;GO:0005622//intracellular anatomical structure;GO:0005623//obsolete cell;GO:0005737//cytoplasm;GO:0005783//endoplasmic reticulum;GO:0005789//endoplasmic reticulum membrane;GO:0005794//Golgi apparatus;GO:0005798//Golgi-associated vesicle;GO:0012505//endomembrane system;GO:0016020//membrane;GO:0016021//integral component of membrane;GO:00301…	-	-
AFUB_020520-T	4338.5	2372.98	6304.03	2.65659	1.40957	4.06931e-11	1.47917e-09	scf_000002_A_fumigatus_A1163	901176	903537	-	2286	AFUB_020520-T	-	-	3SEH6	S	-	XP_749480.1 conserved hypothetical protein [Aspergillus fumigatus Af293]	-	-	-	-
AFUB_080160-T	1622.71	2123.55	1121.86	0.528294	-0.920586	4.30388e-11	1.5587e-09	scf_000007_A_fumigatus_A1163	69406	70931	-	894	AFUB_080160-T	-	-	3SBCF	S	sp|S0EG57|ME178_GIBF5 Methyltransferase FFUJ_09178 OS=Gibberella fujikuroi (strain CBS 195.34 / IMI 58289 / NRRL A-6831) OX=1279085 GN=FFUJ_09178 PE=2 SV=1	EDP48581.1 methyltransferase, putative [Aspergillus fumigatus A1163]	-	-	-	-
AFUB_044480-T	227.206	342.867	111.544	0.325329	-1.62003	4.35852e-11	1.57273e-09	scf_000003_A_fumigatus_A1163	3049039	3050117	+	1015	AFUB_044480-T	GO:0003674;GO:0003824;GO:0005575;GO:0005622;GO:0005623;GO:0005737;GO:0006873;GO:0006875;GO:0006879;GO:0008150;GO:0009987;GO:0016787;GO:0016788;GO:0019725;GO:0030003;GO:0033212;GO:0042592;GO:0044424;GO:0044464;GO:0046916;GO:0048878;GO:0050801;GO:0055065;GO:0055072;GO:0055076;GO:0055080;GO:0055082;GO:0065007;GO:0065008;GO:0098771	-	3SAVZ	S	sp|Q4WF29|ESTB_ASPFU Siderophore triacetylfusarinine C esterase OS=Neosartorya fumigata (strain ATCC MYA-4609 / Af293 / CBS 101355 / FGSC A1100) OX=330879 GN=estB PE=1 SV=1	XP_748686.1 siderophore esterase IroE-like, putative [Aspergillus fumigatus Af293]	GO:0006873//cellular ion homeostasis;GO:0006875//cellular metal ion homeostasis;GO:0006879//cellular iron ion homeostasis;GO:0008150//biological_process;GO:0009987//cellular process;GO:0019725//cellular homeostasis;GO:0030003//cellular cation homeostasis;GO:0033212//iron import into cell;GO:0042592//homeostatic process;GO:0046916//cellular transition metal ion homeostasis;GO:0048878//chemical hom…	GO:0005575//cellular_component;GO:0005622//intracellular anatomical structure;GO:0005623//obsolete cell;GO:0005737//cytoplasm;GO:0044424//obsolete intracellular part;GO:0044464//obsolete cell part;	GO:0003674//molecular_function;GO:0003824//catalytic activity;GO:0016787//hydrolase activity;GO:0016788//hydrolase activity, acting on ester bonds;	-
AFUB_026820-T	11438.2	14559.1	8317.42	0.571288	-0.80771	4.46305e-11	1.60459e-09	scf_000002_A_fumigatus_A1163	2813505	2814410	+	477	AFUB_026820-T	-	-	3S9MT	S	sp|Q9Y7Z3|ACBP_SCHPO Putative acyl-CoA-binding protein OS=Schizosaccharomyces pombe (strain 972 / ATCC 24843) OX=284812 GN=SPBC1539.06 PE=3 SV=1	XP_755439.1 Acyl CoA binding protein family [Aspergillus fumigatus Af293]	-	-	-	-
AFUB_020650-T	2587.02	1845.78	3328.26	1.80317	0.850537	4.60141e-11	1.64834e-09	scf_000002_A_fumigatus_A1163	936542	941533	-	4479	AFUB_020650-T	GO:0000155;GO:0000156;GO:0000160;GO:0002831;GO:0002833;GO:0003674;GO:0003824;GO:0004672;GO:0004673;GO:0006464;GO:0006468;GO:0006793;GO:0006796;GO:0006807;GO:0006950;GO:0006970;GO:0007154;GO:0007165;GO:0007231;GO:0007234;GO:0008150;GO:0008152;GO:0009405;GO:0009605;GO:0009607;GO:0009628;GO:0009987;GO:0009991;GO:0010033;GO:0010570;GO:0016301;GO:0016310;GO:0016740;GO:0016772;GO:0016773;GO:0016775;GO:…	K19691	3S3D0	T	sp|Q5A599|NIK1_CANAL Histidine protein kinase NIK1 OS=Candida albicans (strain SC5314 / ATCC MYA-2876) OX=237561 GN=NIK1 PE=1 SV=3	XP_749489.1 two-component osmosensing histidine kinase (Bos1), putative [Aspergillus fumigatus Af293]	GO:0000160//phosphorelay signal transduction system;GO:0002831//regulation of response to biotic stimulus;GO:0002833//positive regulation of response to biotic stimulus;GO:0006464//cellular protein modification process;GO:0006468//protein phosphorylation;GO:0006793//phosphorus metabolic process;GO:0006796//phosphate-containing compound metabolic process;GO:0006807//nitrogen compound metabolic pro…	-	GO:0000155//phosphorelay sensor kinase activity;GO:0000156//phosphorelay response regulator activity;GO:0003674//molecular_function;GO:0003824//catalytic activity;GO:0004672//protein kinase activity;GO:0004673//protein histidine kinase activity;GO:0016301//kinase activity;GO:0016740//transferase activity;GO:0016772//transferase activity, transferring phosphorus-containing groups;GO:0016773//phosp…	-
AFUB_029760-T	5255.05	2502.29	8007.81	3.20019	1.67816	4.8767e-11	1.7358e-09	scf_000002_A_fumigatus_A1163	3674912	3675778	+	666	AFUB_029760-T	-	K06113	-	-	-	XP_755747.1 hypothetical protein AFUA_2G14140 [Aspergillus fumigatus Af293]	-	-	-	-
AFUB_088980-T	1248	1620.83	875.17	0.539953	-0.889095	4.88067e-11	1.7358e-09	scf_000008_A_fumigatus_A1163	662207	664804	+	2118	AFUB_088980-T	GO:0003674;GO:0003824;GO:0004470;GO:0004471;GO:0005575;GO:0005622;GO:0005623;GO:0005737;GO:0005739;GO:0006082;GO:0006090;GO:0006091;GO:0006099;GO:0006101;GO:0006108;GO:0006520;GO:0006807;GO:0008150;GO:0008152;GO:0009060;GO:0009987;GO:0015980;GO:0016491;GO:0016614;GO:0016615;GO:0016616;GO:0016999;GO:0017144;GO:0019752;GO:0032787;GO:0043226;GO:0043227;GO:0043229;GO:0043231;GO:0043436;GO:0043648;GO:…	K00027	3S3DA	C	sp|P36013|MAOM_YEAST NAD-dependent malic enzyme, mitochondrial OS=Saccharomyces cerevisiae (strain ATCC 204508 / S288c) OX=559292 GN=MAE1 PE=1 SV=1	XP_746689.2 malate dehydrogenase, putative [Aspergillus fumigatus Af293]	GO:0006082//organic acid metabolic process;GO:0006090//pyruvate metabolic process;GO:0006091//generation of precursor metabolites and energy;GO:0006099//tricarboxylic acid cycle;GO:0006101//citrate metabolic process;GO:0006108//malate metabolic process;GO:0006520//cellular amino acid metabolic process;GO:0006807//nitrogen compound metabolic process;GO:0008150//biological_process;GO:0008152//metab…	GO:0005575//cellular_component;GO:0005622//intracellular anatomical structure;GO:0005623//obsolete cell;GO:0005737//cytoplasm;GO:0005739//mitochondrion;GO:0043226//organelle;GO:0043227//membrane-bounded organelle;GO:0043229//intracellular organelle;GO:0043231//intracellular membrane-bounded organelle;GO:0044424//obsolete intracellular part;GO:0044444//obsolete cytoplasmic part;GO:0044464//obsolet…	GO:0003674//molecular_function;GO:0003824//catalytic activity;GO:0004470//malic enzyme activity;GO:0004471//malate dehydrogenase (decarboxylating) (NAD+) activity;GO:0016491//oxidoreductase activity;GO:0016614//oxidoreductase activity, acting on CH-OH group of donors;GO:0016615//malate dehydrogenase activity;GO:0016616//oxidoreductase activity, acting on the CH-OH group of donors, NAD or NADP as …	ko00620(Pyruvate metabolism)
AFUB_040660-T	3080.47	3947.04	2213.9	0.5609	-0.834185	5.19566e-11	1.8412e-09	scf_000003_A_fumigatus_A1163	1890130	1891908	-	1212	AFUB_040660-T	GO:0000041;GO:0003674;GO:0005215;GO:0005315;GO:0005575;GO:0005622;GO:0005623;GO:0005737;GO:0005739;GO:0005740;GO:0005743;GO:0006810;GO:0006811;GO:0006812;GO:0006817;GO:0006820;GO:0006825;GO:0006839;GO:0006873;GO:0006875;GO:0006878;GO:0008150;GO:0008509;GO:0009987;GO:0015075;GO:0015103;GO:0015114;GO:0015291;GO:0015318;GO:0015698;GO:0016020;GO:0016021;GO:0019725;GO:0019866;GO:0022804;GO:0022857;GO:…	K15102	3S2SB	C	sp|Q9P7V8|MPCP_SCHPO Probable mitochondrial phosphate carrier protein OS=Schizosaccharomyces pombe (strain 972 / ATCC 24843) OX=284812 GN=SPBC1703.13c PE=3 SV=1	EDP52894.1 mitochondrial phosphate carrier protein, putative [Aspergillus fumigatus A1163]	GO:0000041//transition metal ion transport;GO:0006810//transport;GO:0006811//ion transport;GO:0006812//cation transport;GO:0006817//phosphate ion transport;GO:0006820//anion transport;GO:0006825//copper ion transport;GO:0006839//mitochondrial transport;GO:0006873//cellular ion homeostasis;GO:0006875//cellular metal ion homeostasis;GO:0006878//cellular copper ion homeostasis;GO:0008150//biological…	GO:0005575//cellular_component;GO:0005622//intracellular anatomical structure;GO:0005623//obsolete cell;GO:0005737//cytoplasm;GO:0005739//mitochondrion;GO:0005740//mitochondrial envelope;GO:0005743//mitochondrial inner membrane;GO:0016020//membrane;GO:0016021//integral component of membrane;GO:0019866//organelle inner membrane;GO:0031090//organelle membrane;GO:0031224//intrinsic component of memb…	GO:0003674//molecular_function;GO:0005215//transporter activity;GO:0005315//inorganic phosphate transmembrane transporter activity;GO:0008509//anion transmembrane transporter activity;GO:0015075//ion transmembrane transporter activity;GO:0015103//inorganic anion transmembrane transporter activity;GO:0015114//phosphate ion transmembrane transporter activity;GO:0015291//secondary active transmembra…	-
AFUB_078220-T	9945.05	14376	5514.08	0.383561	-1.38247	6.91065e-11	2.4402e-09	scf_000006_A_fumigatus_A1163	1758717	1759108	-	339	AFUB_078220-T	-	-	3S9YP	-	-	EDP49790.1 conserved hypothetical protein [Aspergillus fumigatus A1163]	-	-	-	-
AFUB_101480-T	180.418	67.6437	293.192	4.33437	2.11582	7.49377e-11	2.63669e-09	scf_000011_A_fumigatus_A1163	287668	288486	+	819	AFUB_101480-T	-	-	3S9I0	S	-	XP_746359.1 conserved hypothetical protein [Aspergillus fumigatus Af293]	-	-	-	-
AFUB_055750-T	10104.1	7120.56	13087.6	1.83801	0.878142	9.34891e-11	3.27775e-09	scf_000004_A_fumigatus_A1163	1979150	1983333	-	3993	AFUB_055750-T	-	-	3S3K2	-	sp|P36168|ESL2_YEAST EST/SMG-like protein 2 OS=Saccharomyces cerevisiae (strain ATCC 204508 / S288c) OX=559292 GN=ESL2 PE=1 SV=1	KAF4258492.1 hypothetical protein CNMCM8714_002322 [Aspergillus fumigatus]	-	-	-	-
AFUB_073380-T	2401.87	1425.79	3377.96	2.36918	1.24439	9.86177e-11	3.44535e-09	scf_000006_A_fumigatus_A1163	327381	330350	-	2970	AFUB_073380-T	-	-	3S418	-	-	EDP49311.1 conserved hypothetical protein [Aspergillus fumigatus A1163]	-	-	-	-
AFUB_052940-T	652.436	443.628	861.245	1.94137	0.957075	9.90299e-11	3.44757e-09	scf_000004_A_fumigatus_A1163	1112314	1114121	-	1564	AFUB_052940-T	-	-	3S75E	S	-	EDP51290.1 conserved hypothetical protein [Aspergillus fumigatus A1163]	-	-	-	-
AFUB_032890-T	353.534	54.2173	652.85	12.0414	3.58993	1.06283e-10	3.68709e-09	scf_000002_A_fumigatus_A1163	4567287	4568307	+	962	AFUB_032890-T	-	-	3SB06	S	-	EDP55225.1 C2H2 finger domain protein, putative [Aspergillus fumigatus A1163]	-	-	-	-
AFUB_062480-T	1064.33	1509.79	618.875	0.409908	-1.28663	1.08341e-10	3.74534e-09	scf_000004_A_fumigatus_A1163	3737532	3739417	+	1886	AFUB_062480-T	GO:0003674;GO:0003824;GO:0004737;GO:0005488;GO:0005515;GO:0005575;GO:0005622;GO:0005623;GO:0005737;GO:0006082;GO:0006090;GO:0006091;GO:0008150;GO:0008152;GO:0009987;GO:0016829;GO:0016830;GO:0016831;GO:0019752;GO:0032787;GO:0042802;GO:0043436;GO:0044237;GO:0044281;GO:0044424;GO:0044464;GO:0071704	K01568	3SF1C	EH	sp|P33287|PDC_NEUCR Pyruvate decarboxylase OS=Neurospora crassa (strain ATCC 24698 / 74-OR23-1A / CBS 708.71 / DSM 1257 / FGSC 987) OX=367110 GN=cfp PE=1 SV=1	XP_753176.1 pyruvate decarboxylase, putative [Aspergillus fumigatus Af293]	GO:0006082//organic acid metabolic process;GO:0006090//pyruvate metabolic process;GO:0006091//generation of precursor metabolites and energy;GO:0008150//biological_process;GO:0008152//metabolic process;GO:0009987//cellular process;GO:0019752//carboxylic acid metabolic process;GO:0032787//monocarboxylic acid metabolic process;GO:0043436//oxoacid metabolic process;GO:0044237//cellular metabolic pro…	GO:0005575//cellular_component;GO:0005622//intracellular anatomical structure;GO:0005623//obsolete cell;GO:0005737//cytoplasm;GO:0044424//obsolete intracellular part;GO:0044464//obsolete cell part;	GO:0003674//molecular_function;GO:0003824//catalytic activity;GO:0004737//pyruvate decarboxylase activity;GO:0005488//binding;GO:0005515//protein binding;GO:0016829//lyase activity;GO:0016830//carbon-carbon lyase activity;GO:0016831//carboxy-lyase activity;GO:0042802//identical protein binding;	ko00010(Glycolysis / Gluconeogenesis)
AFUB_053620-T	2087.87	1496.77	2678.97	1.78984	0.839832	1.10009e-10	3.78974e-09	scf_000004_A_fumigatus_A1163	1348817	1349536	+	477	AFUB_053620-T	GO:0000018;GO:0000082;GO:0000086;GO:0000151;GO:0000152;GO:0000278;GO:0000280;GO:0000775;GO:0000776;GO:0000921;GO:0003674;GO:0003676;GO:0003677;GO:0003688;GO:0003690;GO:0003824;GO:0004842;GO:0005488;GO:0005515;GO:0005575;GO:0005622;GO:0005623;GO:0005634;GO:0005694;GO:0005737;GO:0006417;GO:0006464;GO:0006508;GO:0006511;GO:0006790;GO:0006807;GO:0006873;GO:0006885;GO:0006996;GO:0006997;GO:0006998;GO:…	K03094	3S67D	O	sp|B0Y3B5|SKP1_ASPFC E3 ubiquitin ligase complex SCF subunit sconC OS=Neosartorya fumigata (strain CEA10 / CBS 144.89 / FGSC A1163) OX=451804 GN=sconC PE=3 SV=1	XP_001266030.1 sulfur metabolism regulator SkpA, putative [Aspergillus fischeri NRRL 181]	GO:0000018//regulation of DNA recombination;GO:0000082//G1/S transition of mitotic cell cycle;GO:0000086//G2/M transition of mitotic cell cycle;GO:0000278//mitotic cell cycle;GO:0000280//nuclear division;GO:0000921//septin ring assembly;GO:0006417//regulation of translation;GO:0006464//cellular protein modification process;GO:0006508//proteolysis;GO:0006511//ubiquitin-dependent protein catabolic …	GO:0000151//ubiquitin ligase complex;GO:0000152//nuclear ubiquitin ligase complex;GO:0000775//chromosome, centromeric region;GO:0000776//kinetochore;GO:0005575//cellular_component;GO:0005622//intracellular anatomical structure;GO:0005623//obsolete cell;GO:0005634//nucleus;GO:0005694//chromosome;GO:0005737//cytoplasm;GO:0017117//single-stranded DNA-dependent ATP-dependent DNA helicase complex;GO:0…	GO:0003674//molecular_function;GO:0003676//nucleic acid binding;GO:0003677//DNA binding;GO:0003688//DNA replication origin binding;GO:0003690//double-stranded DNA binding;GO:0003824//catalytic activity;GO:0004842//ubiquitin-protein transferase activity;GO:0005488//binding;GO:0005515//protein binding;GO:0016740//transferase activity;GO:0019787//ubiquitin-like protein transferase activity;GO:003321…	ko04141(Protein processing in endoplasmic reticulum);ko04120(Ubiquitin mediated proteolysis);ko04111(Cell cycle - yeast)
AFUB_023710-T	1800.61	2380.61	1220.61	0.512731	-0.963727	1.18825e-10	4.07926e-09	scf_000002_A_fumigatus_A1163	1938842	1941399	+	2133	AFUB_023710-T	GO:0000322;GO:0000323;GO:0000324;GO:0000329;GO:0003674;GO:0003824;GO:0005575;GO:0005622;GO:0005623;GO:0005737;GO:0005773;GO:0005774;GO:0005794;GO:0006464;GO:0006497;GO:0006605;GO:0006612;GO:0006807;GO:0006810;GO:0006886;GO:0008104;GO:0008150;GO:0008152;GO:0008277;GO:0009058;GO:0009059;GO:0009966;GO:0009987;GO:0010646;GO:0010969;GO:0012505;GO:0015031;GO:0015833;GO:0016020;GO:0016021;GO:0016409;GO:…	K20032	3S34A	S	sp|Q4X251|AKR1_ASPFU Palmitoyltransferase akr1 OS=Neosartorya fumigata (strain ATCC MYA-4609 / Af293 / CBS 101355 / FGSC A1100) OX=330879 GN=akr1 PE=3 SV=2	EDP54315.1 palmitoyltransferase (SidR), putative [Aspergillus fumigatus A1163]	GO:0006464//cellular protein modification process;GO:0006497//protein lipidation;GO:0006605//protein targeting;GO:0006612//protein targeting to membrane;GO:0006807//nitrogen compound metabolic process;GO:0006810//transport;GO:0006886//intracellular protein transport;GO:0008104//protein localization;GO:0008150//biological_process;GO:0008152//metabolic process;GO:0008277//regulation of G protein-co…	GO:0000322//storage vacuole;GO:0000323//lytic vacuole;GO:0000324//fungal-type vacuole;GO:0000329//fungal-type vacuole membrane;GO:0005575//cellular_component;GO:0005622//intracellular anatomical structure;GO:0005623//obsolete cell;GO:0005737//cytoplasm;GO:0005773//vacuole;GO:0005774//vacuolar membrane;GO:0005794//Golgi apparatus;GO:0012505//endomembrane system;GO:0016020//membrane;GO:0016021//int…	GO:0003674//molecular_function;GO:0003824//catalytic activity;GO:0016409//palmitoyltransferase activity;GO:0016417//S-acyltransferase activity;GO:0016740//transferase activity;GO:0016746//acyltransferase activity;GO:0016747//acyltransferase activity, transferring groups other than amino-acyl groups;GO:0019706//protein-cysteine S-palmitoyltransferase activity;GO:0019707//protein-cysteine S-acyltra…	-
AFUB_032500-T	184.854	262.581	107.127	0.407976	-1.29344	1.19533e-10	4.08806e-09	scf_000002_A_fumigatus_A1163	4443130	4444348	+	1165	AFUB_032500-T	-	-	3S3UU	L	-	XP_756020.1 endonuclease/exonuclease/phosphatase family protein [Aspergillus fumigatus Af293]	-	-	-	-
AFUB_080340-T	1478.15	947.239	2009.06	2.12097	1.08472	1.19909e-10	4.08806e-09	scf_000007_A_fumigatus_A1163	179897	180276	+	336	AFUB_080340-T	-	-	-	-	-	EDP48599.1 hypothetical protein AFUB_080340 [Aspergillus fumigatus A1163]	-	-	-	-
AFUB_101950-T	135.361	197.198	73.5241	0.372843	-1.42336	1.24315e-10	4.22372e-09	scf_000011_A_fumigatus_A1163	413469	415872	-	2250	AFUB_101950-T	-	-	3S81Z	S	-	EDP47202.1 C6 finger domain protein, putative [Aspergillus fumigatus A1163]	-	-	-	-
AFUB_001580-T	1070.48	751.794	1389.17	1.84781	0.885817	1.26524e-10	4.28403e-09	scf_000001_A_fumigatus_A1163	436653	438436	+	1725	AFUB_001580-T	-	K19572	3S75J	F	sp|P58781|ADA2_DANRE Adenosine deaminase 2-A OS=Danio rerio OX=7955 GN=ada2a PE=2 SV=2	XP_751195.1 CECR1 family adenosine deaminase, putative [Aspergillus fumigatus Af293]	-	-	-	ko00230(Purine metabolism)
AFUB_096390-T	5741.12	7296.54	4185.71	0.573657	-0.801741	1.30904e-10	4.41723e-09	scf_000009_A_fumigatus_A1163	1016546	1021102	-	4492	AFUB_096390-T	-	-	3S4BV	-	-	EDP47787.1 conserved hypothetical protein [Aspergillus fumigatus A1163]	-	-	-	-
AFUB_001910-T	615.053	244.071	986.034	4.03994	2.01433	1.356e-10	4.56014e-09	scf_000001_A_fumigatus_A1163	538165	538658	+	219	AFUB_001910-T	-	-	-	-	-	EDP55496.1 hypothetical protein AFUB_001910 [Aspergillus fumigatus A1163]	-	-	-	-
AFUB_093120-T	514.865	345.216	684.513	1.98285	0.987576	1.36894e-10	4.58803e-09	scf_000009_A_fumigatus_A1163	64303	65839	-	1335	AFUB_093120-T	GO:0000976;GO:0000977;GO:0000978;GO:0000981;GO:0000982;GO:0000987;GO:0001012;GO:0001067;GO:0001077;GO:0001228;GO:0003674;GO:0003676;GO:0003677;GO:0003690;GO:0003700;GO:0005488;GO:0005575;GO:0005622;GO:0005623;GO:0005634;GO:0005737;GO:0005829;GO:0006139;GO:0006351;GO:0006355;GO:0006357;GO:0006366;GO:0006725;GO:0006807;GO:0008150;GO:0008152;GO:0009058;GO:0009059;GO:0009743;GO:0009889;GO:0009891;GO:…	-	3S31W	K	sp|P41696|AZF1_YEAST Asparagine-rich zinc finger protein AZF1 OS=Saccharomyces cerevisiae (strain ATCC 204508 / S288c) OX=559292 GN=AZF1 PE=1 SV=1	EDP47468.1 C2H2 transcription factor (Azf1), putative [Aspergillus fumigatus A1163]	GO:0006139//nucleobase-containing compound metabolic process;GO:0006351//transcription, DNA-templated;GO:0006355//regulation of transcription, DNA-templated;GO:0006357//regulation of transcription by RNA polymerase II;GO:0006366//transcription by RNA polymerase II;GO:0006725//cellular aromatic compound metabolic process;GO:0006807//nitrogen compound metabolic process;GO:0008150//biological_proces…	GO:0005575//cellular_component;GO:0005622//intracellular anatomical structure;GO:0005623//obsolete cell;GO:0005634//nucleus;GO:0005737//cytoplasm;GO:0005829//cytosol;GO:0043226//organelle;GO:0043227//membrane-bounded organelle;GO:0043229//intracellular organelle;GO:0043231//intracellular membrane-bounded organelle;GO:0044424//obsolete intracellular part;GO:0044444//obsolete cytoplasmic part;GO:00…	GO:0000976//transcription cis-regulatory region binding;GO:0000977//RNA polymerase II transcription regulatory region sequence-specific DNA binding;GO:0000978//RNA polymerase II cis-regulatory region sequence-specific DNA binding;GO:0000981//DNA-binding transcription factor activity, RNA polymerase II-specific;GO:0000987//cis-regulatory region sequence-specific DNA binding;GO:0001067//transcripti…	-
AFUB_081840-T	90.6522	138.142	43.1628	0.312454	-1.67829	1.39967e-10	4.67517e-09	scf_000007_A_fumigatus_A1163	575250	577297	+	2048	AFUB_081840-T	GO:0000322;GO:0000323;GO:0000324;GO:0003674;GO:0005215;GO:0005351;GO:0005355;GO:0005402;GO:0005575;GO:0005622;GO:0005623;GO:0005737;GO:0005773;GO:0005886;GO:0006810;GO:0006811;GO:0006812;GO:0008150;GO:0008324;GO:0008643;GO:0008645;GO:0015075;GO:0015077;GO:0015078;GO:0015144;GO:0015145;GO:0015149;GO:0015291;GO:0015293;GO:0015294;GO:0015295;GO:0015318;GO:0015672;GO:0015749;GO:0015791;GO:0015793;GO:…	-	3S79N	P	sp|Q4WC50|MFSA_ASPFU Major facilitator superfamily transporter mfsA OS=Neosartorya fumigata (strain ATCC MYA-4609 / Af293 / CBS 101355 / FGSC A1100) OX=330879 GN=mfsA PE=2 SV=1	EDP48742.1 MFS sugar transporter Stl1, putative [Aspergillus fumigatus A1163]	GO:0006810//transport;GO:0006811//ion transport;GO:0006812//cation transport;GO:0008150//biological_process;GO:0008643//carbohydrate transport;GO:0008645//hexose transmembrane transport;GO:0015749//monosaccharide transmembrane transport;GO:0015791//polyol transport;GO:0015793//glycerol transport;GO:0015850//organic hydroxy compound transport;GO:0034219//carbohydrate transmembrane transport;GO:003…	GO:0000322//storage vacuole;GO:0000323//lytic vacuole;GO:0000324//fungal-type vacuole;GO:0005575//cellular_component;GO:0005622//intracellular anatomical structure;GO:0005623//obsolete cell;GO:0005737//cytoplasm;GO:0005773//vacuole;GO:0005886//plasma membrane;GO:0016020//membrane;GO:0016021//integral component of membrane;GO:0031224//intrinsic component of membrane;GO:0043226//organelle;GO:004322…	GO:0003674//molecular_function;GO:0005215//transporter activity;GO:0005351//carbohydrate:proton symporter activity;GO:0005355//glucose transmembrane transporter activity;GO:0005402//carbohydrate:cation symporter activity;GO:0008324//cation transmembrane transporter activity;GO:0015075//ion transmembrane transporter activity;GO:0015078//proton transmembrane transporter activity;GO:0015144//carbohy…	-
AFUB_096940-T	440.895	589.424	292.366	0.49602	-1.01153	1.44642e-10	4.80251e-09	scf_000009_A_fumigatus_A1163	1199892	1200496	+	555	AFUB_096940-T	-	-	3SBPN	-	-	EDP47841.1 hypothetical protein AFUB_096940 [Aspergillus fumigatus A1163]	-	-	-	-
AFUB_061580-T	5295.06	2979.7	7610.43	2.55409	1.35281	1.4475e-10	4.80251e-09	scf_000004_A_fumigatus_A1163	3540882	3543673	-	2537	AFUB_061580-T	-	K03574	3S90I	G	sp|Q8BG93|NUD15_MOUSE Nucleotide triphosphate diphosphatase NUDT15 OS=Mus musculus OX=10090 GN=Nudt15 PE=1 SV=1	XP_753270.1 NUDIX domain, putative [Aspergillus fumigatus Af293]	-	-	-	-
AFUB_041380-T	3907.37	2841.1	4973.64	1.7506	0.807851	1.58929e-10	5.25528e-09	scf_000003_A_fumigatus_A1163	2099255	2100514	-	1260	AFUB_041380-T	-	-	3S611	-	-	XP_754839.1 conserved hypothetical protein [Aspergillus fumigatus Af293]	-	-	-	-
AFUB_036090-T	21829.8	29810.7	13848.8	0.464558	-1.10607	1.64168e-10	5.41041e-09	scf_000003_A_fumigatus_A1163	578003	581211	-	2892	AFUB_036090-T	-	-	3S4RW	S	-	EDP52443.1 extracellular serine-threonine rich protein [Aspergillus fumigatus A1163]	-	-	-	-
AFUB_061140-T	128.56	53.6742	203.445	3.79037	1.92234	1.89834e-10	6.23551e-09	scf_000004_A_fumigatus_A1163	3443116	3444846	+	1731	AFUB_061140-T	-	-	3S9NH	-	-	EDP52079.1 conserved hypothetical protein [Aspergillus fumigatus A1163]	-	-	-	-
AFUB_079230-T	1854.4	1330.04	2378.77	1.7885	0.838754	1.94733e-10	6.37524e-09	scf_000006_A_fumigatus_A1163	2034122	2036254	-	2133	AFUB_079230-T	-	-	3S6BD	S	sp|B2AFA8|SPOK2_PODAN Meiotic driver SPOK2 OS=Podospora anserina (strain S / ATCC MYA-4624 / DSM 980 / FGSC 10383) OX=515849 GN=SPOK2 PE=1 SV=2	EDP49890.1 hypothetical protein AFUB_079230 [Aspergillus fumigatus A1163]	-	-	-	-
AFUB_024100-T	3003.86	2180.03	3827.68	1.75579	0.812121	1.95888e-10	6.39188e-09	scf_000002_A_fumigatus_A1163	2083242	2085999	-	2565	AFUB_024100-T	-	-	3S6QX	S	-	KAF4278844.1 hypothetical protein CNMCM8057_008580 [Aspergillus fumigatus]	-	-	-	-
AFUB_101630-T	71.2054	30.9354	111.475	3.6035	1.8494	2.02642e-10	6.59053e-09	scf_000011_A_fumigatus_A1163	329791	330564	-	774	AFUB_101630-T	-	-	3S8MS	-	sp|L7WR53|NOTN_ASPVE Notoamide biosynthesis cluster protein N&apos; OS=Aspergillus versicolor OX=46472 GN=notN&apos; PE=1 SV=1	XP_001481530.1 hypothetical protein AFUA_4G01120 [Aspergillus fumigatus Af293]	-	-	-	-
AFUB_068300-T	7758.31	5698.73	9817.89	1.72282	0.784773	2.09947e-10	6.80571e-09	scf_000005_A_fumigatus_A1163	1508380	1510152	-	1773	AFUB_068300-T	-	-	3S7G4	-	-	XP_751702.1 conserved hypothetical protein [Aspergillus fumigatus Af293]	-	-	-	-
AFUB_048020-T	1822.24	1232.03	2412.45	1.95811	0.969459	2.26825e-10	7.32882e-09	scf_000003_A_fumigatus_A1163	4032296	4033619	-	1020	AFUB_048020-T	-	-	3SBVH	S	-	XP_748364.1 F-box domain protein [Aspergillus fumigatus Af293]	-	-	-	-
AFUB_034560-T	26999.4	14737.8	39260.9	2.66396	1.41357	2.27623e-10	7.33065e-09	scf_000003_A_fumigatus_A1163	173226	173691	-	399	AFUB_034560-T	-	-	3SD3R	-	-	XP_754159.1 hypothetical protein AFUA_3G14665 [Aspergillus fumigatus Af293]	-	-	-	-
AFUB_099720-T	841.396	1204.13	478.663	0.397518	-1.33091	2.30717e-10	7.40618e-09	scf_000010_A_fumigatus_A1163	417992	420349	-	2190	AFUB_099720-T	GO:0003674;GO:0005488;GO:0005575;GO:0005622;GO:0005623;GO:0005737;GO:0005783;GO:0005886;GO:0005933;GO:0005938;GO:0006996;GO:0007029;GO:0008104;GO:0008150;GO:0008289;GO:0009987;GO:0010256;GO:0012505;GO:0016020;GO:0016021;GO:0016043;GO:0019216;GO:0019220;GO:0019222;GO:0022406;GO:0031224;GO:0031323;GO:0031984;GO:0032541;GO:0033036;GO:0033101;GO:0034613;GO:0035303;GO:0043226;GO:0043227;GO:0043229;GO:…	K19327	3S2PK	D	sp|O13621|YNG5_SCHPO Uncharacterized protein C691.05c OS=Schizosaccharomyces pombe (strain 972 / ATCC 24843) OX=284812 GN=pi030 PE=4 SV=1	EDP47371.1 stress response protein (Ist2), putative [Aspergillus fumigatus A1163]	GO:0006996//organelle organization;GO:0007029//endoplasmic reticulum organization;GO:0008104//protein localization;GO:0008150//biological_process;GO:0009987//cellular process;GO:0010256//endomembrane system organization;GO:0016043//cellular component organization;GO:0019216//regulation of lipid metabolic process;GO:0019220//regulation of phosphate metabolic process;GO:0019222//regulation of metab…	GO:0005575//cellular_component;GO:0005622//intracellular anatomical structure;GO:0005623//obsolete cell;GO:0005737//cytoplasm;GO:0005783//endoplasmic reticulum;GO:0005886//plasma membrane;GO:0005933//cellular bud;GO:0005938//cell cortex;GO:0012505//endomembrane system;GO:0016020//membrane;GO:0016021//integral component of membrane;GO:0031224//intrinsic component of membrane;GO:0031984//organelle …	GO:0003674//molecular_function;GO:0005488//binding;GO:0008289//lipid binding;	-
AFUB_062340-T	2457.14	1782.02	3132.27	1.75771	0.813695	2.34945e-10	7.51749e-09	scf_000004_A_fumigatus_A1163	3707519	3708814	+	1053	AFUB_062340-T	-	-	20I6W	-	-	EDP52195.1 conserved hypothetical protein [Aspergillus fumigatus A1163]	-	-	-	-
AFUB_076180-T	3131.81	4260.4	2003.21	0.470192	-1.08868	2.41612e-10	7.70586e-09	scf_000006_A_fumigatus_A1163	1186470	1187972	-	1503	AFUB_076180-T	-	-	3S79S	C	sp|P54006|TOXD_COCCA Protein TOXD OS=Cochliobolus carbonum OX=5017 GN=TOXD PE=3 SV=1	EDP49588.1 zinc-binding oxidoreductase ToxD, putative [Aspergillus fumigatus A1163]	-	-	-	-
AFUB_070990-T	71.5837	111.754	31.4138	0.281098	-1.83085	2.59054e-10	8.23558e-09	scf_000005_A_fumigatus_A1163	2245734	2246861	+	1008	AFUB_070990-T	-	-	3S7B2	S	sp|Q04608|YD124_YEAST Uncharacterized protein YDR124W OS=Saccharomyces cerevisiae (strain ATCC 204508 / S288c) OX=559292 GN=YDR124W PE=1 SV=1	EDP50758.1 hypothetical protein AFUB_070990 [Aspergillus fumigatus A1163]	-	-	-	-
AFUB_092170-T	741.208	378.057	1104.36	2.92114	1.54653	3.01448e-10	9.55262e-09	scf_000008_A_fumigatus_A1163	1612087	1612975	-	889	AFUB_092170-T	GO:0000166;GO:0003674;GO:0003824;GO:0003955;GO:0005488;GO:0005515;GO:0005575;GO:0005622;GO:0005623;GO:0005634;GO:0005737;GO:0005829;GO:0006355;GO:0006915;GO:0006950;GO:0006979;GO:0008104;GO:0008134;GO:0008150;GO:0008152;GO:0008219;GO:0009889;GO:0009987;GO:0010181;GO:0010468;GO:0010556;GO:0012501;GO:0016491;GO:0016645;GO:0016646;GO:0016651;GO:0016655;GO:0019219;GO:0019222;GO:0031323;GO:0031326;GO:…	-	3S94E	S	sp|Q07923|LOT6_YEAST NAD(P)H-dependent FMN reductase LOT6 OS=Saccharomyces cerevisiae (strain ATCC 204508 / S288c) OX=559292 GN=LOT6 PE=1 SV=1	KAF4262122.1 hypothetical protein CNMCM8714_000191 [Aspergillus fumigatus]	GO:0006355//regulation of transcription, DNA-templated;GO:0006915//apoptotic process;GO:0006950//response to stress;GO:0006979//response to oxidative stress;GO:0008104//protein localization;GO:0008150//biological_process;GO:0008152//metabolic process;GO:0008219//cell death;GO:0009889//regulation of biosynthetic process;GO:0009987//cellular process;GO:0010468//regulation of gene expression;GO:0010…	GO:0005575//cellular_component;GO:0005622//intracellular anatomical structure;GO:0005623//obsolete cell;GO:0005634//nucleus;GO:0005737//cytoplasm;GO:0005829//cytosol;GO:0043226//organelle;GO:0043227//membrane-bounded organelle;GO:0043229//intracellular organelle;GO:0043231//intracellular membrane-bounded organelle;GO:0044424//obsolete intracellular part;GO:0044444//obsolete cytoplasmic part;GO:00…	GO:0000166//nucleotide binding;GO:0003674//molecular_function;GO:0003824//catalytic activity;GO:0003955//NAD(P)H dehydrogenase (quinone) activity;GO:0005488//binding;GO:0005515//protein binding;GO:0008134//transcription factor binding;GO:0010181//FMN binding;GO:0016491//oxidoreductase activity;GO:0016645//oxidoreductase activity, acting on the CH-NH group of donors;GO:0016646//oxidoreductase acti…	-
AFUB_079240-T	2355.69	1709.24	3002.13	1.75641	0.812631	3.11386e-10	9.836e-09	scf_000006_A_fumigatus_A1163	2037212	2040849	+	3457	AFUB_079240-T	-	-	3S7XT	S	sp|P67657|MTNN_MYCBO 5&apos;-methylthioadenosine/S-adenosylhomocysteine nucleosidase OS=Mycobacterium bovis (strain ATCC BAA-935 / AF2122/97) OX=233413 GN=mtnN PE=3 SV=1	EDP49891.1 Pfs, NB-ARC and Ankyrin domain protein [Aspergillus fumigatus A1163]	-	-	-	-
AFUB_085430-T	31.7651	55.4309	8.09931	0.146115	-2.77482	3.13272e-10	9.86408e-09	scf_000007_A_fumigatus_A1163	1674631	1676207	-	1404	AFUB_085430-T	-	-	3S87V	P	sp|P39932|STL1_YEAST Sugar transporter STL1 OS=Saccharomyces cerevisiae (strain ATCC 204508 / S288c) OX=559292 GN=STL1 PE=1 SV=2	EDP49093.1 MFS sugar transporter, putative [Aspergillus fumigatus A1163]	-	-	-	-
AFUB_026700-T	1907.92	2436.74	1379.11	0.565965	-0.821216	3.26849e-10	1.02589e-08	scf_000002_A_fumigatus_A1163	2787762	2789497	+	1674	AFUB_026700-T	-	K08141	3S4EF	P	sp|N1PA11|MAL11_YEASC General alpha-glucoside permease OS=Saccharomyces cerevisiae (strain CEN.PK113-7D) OX=889517 GN=MAL11 PE=3 SV=1	XP_755424.1 MFS alpha-glucoside transporter, putative [Aspergillus fumigatus Af293]	-	-	-	-
AFUB_083250-T	646.542	444.762	848.322	1.90736	0.931579	3.31598e-10	1.0375e-08	scf_000007_A_fumigatus_A1163	971636	976576	+	4869	AFUB_083250-T	-	-	3S5NG	S	-	XP_747237.1 C2H2 finger domain protein, putative [Aspergillus fumigatus Af293]	-	-	-	-
AFUB_018300-T	3979.1	2911.73	5046.47	1.73315	0.793396	3.61312e-10	1.12691e-08	scf_000002_A_fumigatus_A1163	279164	280782	+	1395	AFUB_018300-T	GO:0003674;GO:0003824;GO:0005575;GO:0005622;GO:0005623;GO:0005737;GO:0006766;GO:0006767;GO:0006771;GO:0006807;GO:0008150;GO:0008152;GO:0008686;GO:0009058;GO:0009110;GO:0009231;GO:0009987;GO:0016829;GO:0016830;GO:0017144;GO:0018130;GO:0034641;GO:0042364;GO:0042726;GO:0042727;GO:0044237;GO:0044249;GO:0044271;GO:0044281;GO:0044283;GO:0044424;GO:0044464;GO:0046483;GO:0071704;GO:1901360;GO:1901362;GO:…	-	3S3NM	H	sp|Q9US41|URG1_SCHPO Uracil-regulated protein 1 OS=Schizosaccharomyces pombe (strain 972 / ATCC 24843) OX=284812 GN=urg1 PE=2 SV=1	EDP53786.1 GTP cyclohydrolase II, putative [Aspergillus fumigatus A1163]	GO:0006766//vitamin metabolic process;GO:0006767//water-soluble vitamin metabolic process;GO:0006771//riboflavin metabolic process;GO:0006807//nitrogen compound metabolic process;GO:0008150//biological_process;GO:0008152//metabolic process;GO:0009058//biosynthetic process;GO:0009110//vitamin biosynthetic process;GO:0009231//riboflavin biosynthetic process;GO:0009987//cellular process;GO:0018130//…	GO:0005575//cellular_component;GO:0005622//intracellular anatomical structure;GO:0005623//obsolete cell;GO:0005737//cytoplasm;GO:0044424//obsolete intracellular part;GO:0044464//obsolete cell part;	GO:0003674//molecular_function;GO:0003824//catalytic activity;GO:0008686//3,4-dihydroxy-2-butanone-4-phosphate synthase activity;GO:0016829//lyase activity;GO:0016830//carbon-carbon lyase activity;	-
AFUB_085050-T	140.735	204.548	76.9227	0.376062	-1.41096	3.70168e-10	1.1509e-08	scf_000007_A_fumigatus_A1163	1552397	1553630	+	984	AFUB_085050-T	-	-	3S43K	C	sp|Q09923|YAKC_SCHPO Aldo-keto reductase yakc [NADP(+)] OS=Schizosaccharomyces pombe (strain 972 / ATCC 24843) OX=284812 GN=yakc PE=1 SV=1	XP_747050.1 aldo-keto reductase (YakC), putative [Aspergillus fumigatus Af293]	-	-	-	-
AFUB_076500-T	10098.4	12730.6	7466.28	0.586484	-0.769836	3.91313e-10	1.21283e-08	scf_000006_A_fumigatus_A1163	1277097	1277983	+	747	AFUB_076500-T	-	-	3SA0J	-	-	XP_750933.1 conserved hypothetical protein [Aspergillus fumigatus Af293]	-	-	-	-
AFUB_022410-T	1549.91	1980.61	1119.21	0.565082	-0.823468	4.95616e-10	1.5313e-08	scf_000002_A_fumigatus_A1163	1484905	1487432	+	2292	AFUB_022410-T	-	-	3S6FK	K	sp|B6HNK4|SORR2_PENRW Sorbicillinoid biosynthetic cluster transcription factor 2 OS=Penicillium rubens (strain ATCC 28089 / DSM 1075 / NRRL 1951 / Wisconsin 54-1255) OX=500485 GN=sorR2 PE=4 SV=1	EDP54189.1 C6 transcription factor, putative [Aspergillus fumigatus A1163]	-	-	-	-
AFUB_044900-T	806.846	1045.23	568.462	0.543863	-0.878685	5.10897e-10	1.57359e-08	scf_000003_A_fumigatus_A1163	3214388	3220750	-	6363	AFUB_044900-T	GO:0006518;GO:0006807;GO:0006873;GO:0006875;GO:0006879;GO:0006950;GO:0007154;GO:0008150;GO:0008152;GO:0009058;GO:0009267;GO:0009605;GO:0009987;GO:0009991;GO:0010106;GO:0019184;GO:0019725;GO:0019748;GO:0030003;GO:0031667;GO:0031668;GO:0031669;GO:0033554;GO:0034641;GO:0042592;GO:0042594;GO:0043043;GO:0043603;GO:0043604;GO:0044237;GO:0044249;GO:0044271;GO:0046916;GO:0048878;GO:0050801;GO:0050896;GO:…	-	3S5AW	IQ	sp|Q4WF61|SIDE_ASPFU Nonribosomal peptide synthase sidE OS=Neosartorya fumigata (strain ATCC MYA-4609 / Af293 / CBS 101355 / FGSC A1100) OX=330879 GN=NRPS3 PE=2 SV=2	XP_748654.2 nonribosomal peptide synthase SidE [Aspergillus fumigatus Af293]	GO:0006518//peptide metabolic process;GO:0006807//nitrogen compound metabolic process;GO:0006873//cellular ion homeostasis;GO:0006875//cellular metal ion homeostasis;GO:0006879//cellular iron ion homeostasis;GO:0006950//response to stress;GO:0007154//cell communication;GO:0008150//biological_process;GO:0008152//metabolic process;GO:0009058//biosynthetic process;GO:0009267//cellular response to st…	-	-	-
AFUB_082580-T	321.67	434.848	208.492	0.479458	-1.06052	5.17465e-10	1.58888e-08	scf_000007_A_fumigatus_A1163	801877	804361	+	1932	AFUB_082580-T	-	K19564	3S777	E	sp|P19807|HNM1_YEAST Choline transport protein OS=Saccharomyces cerevisiae (strain ATCC 204508 / S288c) OX=559292 GN=HNM1 PE=1 SV=1	EDP48816.1 choline transporter Hnm1, putative [Aspergillus fumigatus A1163]	-	-	-	-
AFUB_030240-T	236.588	326.281	146.895	0.450209	-1.15133	5.26922e-10	1.6129e-08	scf_000002_A_fumigatus_A1163	3801972	3803624	+	1362	AFUB_030240-T	-	-	3S3DJ	G	sp|O34767|OXDD_BACSU Oxalate decarboxylase OxdD OS=Bacillus subtilis (strain 168) OX=224308 GN=oxdD PE=1 SV=1	EDP54964.1 oxalate decarboxylase, putative [Aspergillus fumigatus A1163]	-	-	-	-
AFUB_074360-T	38.4966	65.4331	11.56	0.176669	-2.50088	5.42914e-10	1.65673e-08	scf_000006_A_fumigatus_A1163	624099	624638	+	540	AFUB_074360-T	-	-	-	-	-	XP_750729.1 conserved hypothetical protein [Aspergillus fumigatus Af293]	-	-	-	-
AFUB_088660-T	1099.97	784.267	1415.68	1.8051	0.852076	5.89131e-10	1.79223e-08	scf_000008_A_fumigatus_A1163	561757	563670	+	1849	AFUB_088660-T	GO:0000228;GO:0000722;GO:0000723;GO:0000785;GO:0000790;GO:0005575;GO:0005622;GO:0005623;GO:0005634;GO:0005694;GO:0006139;GO:0006259;GO:0006310;GO:0006312;GO:0006325;GO:0006338;GO:0006355;GO:0006357;GO:0006725;GO:0006807;GO:0006950;GO:0006974;GO:0006996;GO:0008150;GO:0008152;GO:0009889;GO:0009987;GO:0010468;GO:0010556;GO:0016043;GO:0019219;GO:0019222;GO:0031011;GO:0031323;GO:0031326;GO:0031974;GO:…	-	3S8XI	S	sp|Q9P7S9|IES4_SCHPO INO80 complex subunit 4 OS=Schizosaccharomyces pombe (strain 972 / ATCC 24843) OX=284812 GN=ies4 PE=1 SV=1	XP_746722.1 conserved hypothetical protein [Aspergillus fumigatus Af293]	GO:0000722//telomere maintenance via recombination;GO:0000723//telomere maintenance;GO:0006139//nucleobase-containing compound metabolic process;GO:0006259//DNA metabolic process;GO:0006310//DNA recombination;GO:0006312//mitotic recombination;GO:0006325//chromatin organization;GO:0006338//chromatin remodeling;GO:0006355//regulation of transcription, DNA-templated;GO:0006357//regulation of transcr…	GO:0000228//nuclear chromosome;GO:0000785//chromatin;GO:0005575//cellular_component;GO:0005622//intracellular anatomical structure;GO:0005623//obsolete cell;GO:0005634//nucleus;GO:0005694//chromosome;GO:0031011//Ino80 complex;GO:0031974//membrane-enclosed lumen;GO:0031981//nuclear lumen;GO:0032991//protein-containing complex;GO:0033202//DNA helicase complex;GO:0043226//organelle;GO:0043227//membr…	-	-
AFUB_026970-T	2447.02	1785.96	3108.08	1.74029	0.799327	6.07401e-10	1.84214e-08	scf_000002_A_fumigatus_A1163	2856081	2861861	-	5781	AFUB_026970-T	GO:0000118;GO:0000228;GO:0000785;GO:0000790;GO:0003674;GO:0003824;GO:0005488;GO:0005515;GO:0005575;GO:0005622;GO:0005623;GO:0005634;GO:0005654;GO:0005694;GO:0006323;GO:0006325;GO:0006333;GO:0006338;GO:0006342;GO:0006355;GO:0006464;GO:0006476;GO:0006479;GO:0006807;GO:0006996;GO:0008150;GO:0008152;GO:0008168;GO:0008170;GO:0008213;GO:0008276;GO:0008757;GO:0009889;GO:0009890;GO:0009892;GO:0009987;GO:…	K07117	3S4IF	E	sp|Q10362|SET3_SCHPO SET domain-containing protein 3 OS=Schizosaccharomyces pombe (strain 972 / ATCC 24843) OX=284812 GN=set3 PE=1 SV=1	EDP54637.1 PHD finger and SET domain protein, putative [Aspergillus fumigatus A1163]	GO:0006323//DNA packaging;GO:0006325//chromatin organization;GO:0006333//chromatin assembly or disassembly;GO:0006338//chromatin remodeling;GO:0006355//regulation of transcription, DNA-templated;GO:0006464//cellular protein modification process;GO:0006476//protein deacetylation;GO:0006479//protein methylation;GO:0006807//nitrogen compound metabolic process;GO:0006996//organelle organization;GO:00…	GO:0000118//histone deacetylase complex;GO:0000228//nuclear chromosome;GO:0000785//chromatin;GO:0005575//cellular_component;GO:0005622//intracellular anatomical structure;GO:0005623//obsolete cell;GO:0005634//nucleus;GO:0005654//nucleoplasm;GO:0005694//chromosome;GO:0031974//membrane-enclosed lumen;GO:0031981//nuclear lumen;GO:0032991//protein-containing complex;GO:0034967//Set3 complex;GO:004322…	GO:0003674//molecular_function;GO:0003824//catalytic activity;GO:0005488//binding;GO:0005515//protein binding;GO:0008168//methyltransferase activity;GO:0008170//N-methyltransferase activity;GO:0008276//protein methyltransferase activity;GO:0008757//S-adenosylmethionine-dependent methyltransferase activity;GO:0016278//lysine N-methyltransferase activity;GO:0016279//protein-lysine N-methyltransfera…	-
AFUB_058520-T	17193.6	24094.9	10292.3	0.427158	-1.22716	6.17172e-10	1.86605e-08	scf_000004_A_fumigatus_A1163	2699968	2702208	+	1914	AFUB_058520-T	-	-	3S84Z	S	-	EDP51831.1 conserved hypothetical protein [Aspergillus fumigatus A1163]	-	-	-	-
AFUB_092160-T	876.632	503.308	1249.96	2.48348	1.31236	6.38513e-10	1.92469e-08	scf_000008_A_fumigatus_A1163	1610220	1611756	-	1479	AFUB_092160-T	-	-	3SA6D	S	-	EDP48499.1 conserved hypothetical protein [Aspergillus fumigatus A1163]	-	-	-	-
AFUB_096330-T	20233	12412.8	28053.3	2.26004	1.17635	7.0379e-10	2.11501e-08	scf_000009_A_fumigatus_A1163	990218	992371	+	1128	AFUB_096330-T	-	-	3S7TA	S	-	EDP47781.1 conserved hypothetical protein [Aspergillus fumigatus A1163]	-	-	-	-
AFUB_002720-T	1489.35	1077.27	1901.42	1.76504	0.819701	7.57548e-10	2.26966e-08	scf_000001_A_fumigatus_A1163	752258	753293	-	915	AFUB_002720-T	-	-	3S9K6	S	-	EDP55577.1 conserved hypothetical protein [Aspergillus fumigatus A1163]	-	-	-	-
AFUB_014450-T	2544.34	1862.96	3225.73	1.73151	0.792033	8.14544e-10	2.43305e-08	scf_000001_A_fumigatus_A1163	4064245	4066764	-	2366	AFUB_014450-T	GO:0005575;GO:0005622;GO:0005623;GO:0005737;GO:0005768;GO:0005783;GO:0006508;GO:0006511;GO:0006807;GO:0006810;GO:0006886;GO:0007034;GO:0008104;GO:0008150;GO:0008152;GO:0009056;GO:0009057;GO:0009987;GO:0012505;GO:0015031;GO:0015833;GO:0016192;GO:0016197;GO:0019538;GO:0019941;GO:0030163;GO:0031410;GO:0031982;GO:0032509;GO:0032511;GO:0033036;GO:0033365;GO:0034613;GO:0042886;GO:0043162;GO:0043170;GO:…	-	3S2P6	U	sp|Q4WRW0|SSH4_ASPFU Protein ssh4 OS=Neosartorya fumigata (strain ATCC MYA-4609 / Af293 / CBS 101355 / FGSC A1100) OX=330879 GN=ssh4 PE=3 SV=2	XP_752860.2 endosomal SPRY domain protein, putative [Aspergillus fumigatus Af293]	GO:0006508//proteolysis;GO:0006511//ubiquitin-dependent protein catabolic process;GO:0006807//nitrogen compound metabolic process;GO:0006810//transport;GO:0006886//intracellular protein transport;GO:0007034//vacuolar transport;GO:0008104//protein localization;GO:0008150//biological_process;GO:0008152//metabolic process;GO:0009056//catabolic process;GO:0009057//macromolecule catabolic process;GO:0…	GO:0005575//cellular_component;GO:0005622//intracellular anatomical structure;GO:0005623//obsolete cell;GO:0005737//cytoplasm;GO:0005768//endosome;GO:0005783//endoplasmic reticulum;GO:0012505//endomembrane system;GO:0031410//cytoplasmic vesicle;GO:0031982//vesicle;GO:0043226//organelle;GO:0043227//membrane-bounded organelle;GO:0043229//intracellular organelle;GO:0043231//intracellular membrane-bo…	-	-
AFUB_066570-T	480.099	735.755	224.442	0.30505	-1.71288	8.19308e-10	2.43777e-08	scf_000005_A_fumigatus_A1163	1025511	1026454	-	519	AFUB_066570-T	-	-	3S9ZY	-	-	XP_751880.1 hypothetical protein AFUA_4G09450 [Aspergillus fumigatus Af293]	-	-	-	-
AFUB_024310-T	3102.71	3925.14	2280.28	0.580943	-0.783531	8.21057e-10	2.43777e-08	scf_000002_A_fumigatus_A1163	2137707	2138611	-	792	AFUB_024310-T	GO:0000003;GO:0000909;GO:0003006;GO:0003674;GO:0003824;GO:0004590;GO:0005575;GO:0005576;GO:0005622;GO:0005623;GO:0005737;GO:0005829;GO:0006139;GO:0006206;GO:0006207;GO:0006213;GO:0006220;GO:0006221;GO:0006222;GO:0006725;GO:0006753;GO:0006793;GO:0006796;GO:0006807;GO:0006928;GO:0007275;GO:0008150;GO:0008152;GO:0009058;GO:0009112;GO:0009116;GO:0009117;GO:0009119;GO:0009123;GO:0009124;GO:0009129;GO:…	K01591	3S63I	F	sp|O13410|PYRF_ASPFU Orotidine 5&apos;-phosphate decarboxylase OS=Neosartorya fumigata (strain ATCC MYA-4609 / Af293 / CBS 101355 / FGSC A1100) OX=330879 GN=pyrG PE=3 SV=1	EDP54375.1 orotidine 5&apos;-phosphate decarboxylase PyrG [Aspergillus fumigatus A1163]	GO:0000003//reproduction;GO:0000909//sporocarp development involved in sexual reproduction;GO:0003006//developmental process involved in reproduction;GO:0006139//nucleobase-containing compound metabolic process;GO:0006206//pyrimidine nucleobase metabolic process;GO:0006207//'de novo' pyrimidine nucleobase biosynthetic process;GO:0006213//pyrimidine nucleoside metabolic process;GO:0006220//pyrimid…	GO:0005575//cellular_component;GO:0005576//extracellular region;GO:0005622//intracellular anatomical structure;GO:0005623//obsolete cell;GO:0005737//cytoplasm;GO:0005829//cytosol;GO:0031012//extracellular matrix;GO:0044421//obsolete extracellular region part;GO:0044424//obsolete intracellular part;GO:0044444//obsolete cytoplasmic part;GO:0044464//obsolete cell part;GO:0062039//biofilm matrix;GO:0…	GO:0003674//molecular_function;GO:0003824//catalytic activity;GO:0004590//orotidine-5'-phosphate decarboxylase activity;GO:0016829//lyase activity;GO:0016830//carbon-carbon lyase activity;GO:0016831//carboxy-lyase activity;	ko00240(Pyrimidine metabolism)
AFUB_041060-T	434.752	585.532	283.973	0.484982	-1.044	8.30312e-10	2.45787e-08	scf_000003_A_fumigatus_A1163	1984642	1989353	-	4585	AFUB_041060-T	GO:0000981;GO:0000988;GO:0000989;GO:0001076;GO:0001079;GO:0001080;GO:0001128;GO:0001134;GO:0001135;GO:0001190;GO:0001505;GO:0003674;GO:0003700;GO:0003712;GO:0003713;GO:0005575;GO:0005622;GO:0005623;GO:0005634;GO:0006139;GO:0006351;GO:0006352;GO:0006355;GO:0006357;GO:0006366;GO:0006367;GO:0006521;GO:0006725;GO:0006807;GO:0006808;GO:0007154;GO:0007584;GO:0008150;GO:0008152;GO:0009058;GO:0009059;GO:…	-	3S3SV	K	sp|P21657|DAL81_YEAST Transcriptional activator protein DAL81 OS=Saccharomyces cerevisiae (strain ATCC 204508 / S288c) OX=559292 GN=DAL81 PE=1 SV=3	EDP52933.1 C6 transcription factor (OTam), putative [Aspergillus fumigatus A1163]	GO:0001079//nitrogen catabolite regulation of transcription from RNA polymerase II promoter;GO:0001080//nitrogen catabolite activation of transcription from RNA polymerase II promoter;GO:0001505//regulation of neurotransmitter levels;GO:0006139//nucleobase-containing compound metabolic process;GO:0006351//transcription, DNA-templated;GO:0006352//DNA-templated transcription, initiation;GO:0006355/…	GO:0005575//cellular_component;GO:0005622//intracellular anatomical structure;GO:0005623//obsolete cell;GO:0005634//nucleus;GO:0043226//organelle;GO:0043227//membrane-bounded organelle;GO:0043229//intracellular organelle;GO:0043231//intracellular membrane-bounded organelle;GO:0044424//obsolete intracellular part;GO:0044464//obsolete cell part;	GO:0000981//DNA-binding transcription factor activity, RNA polymerase II-specific;GO:0000988//obsolete transcription factor activity, protein binding;GO:0000989//obsolete transcription factor activity, transcription factor binding;GO:0001076//obsolete transcription factor activity, RNA polymerase II transcription factor binding;GO:0001128//obsolete RNA polymerase II transcription coactivator acti…	-
AFUB_010050-T	27833	34889.6	20776.4	0.595489	-0.747852	9.20146e-10	2.71567e-08	scf_000001_A_fumigatus_A1163	2847965	2849415	-	1164	AFUB_010050-T	GO:0000096;GO:0000166;GO:0003674;GO:0003824;GO:0004478;GO:0005488;GO:0005524;GO:0005575;GO:0005622;GO:0005623;GO:0005737;GO:0005829;GO:0006082;GO:0006520;GO:0006555;GO:0006556;GO:0006732;GO:0006790;GO:0006807;GO:0008144;GO:0008150;GO:0008152;GO:0009058;GO:0009066;GO:0009108;GO:0009987;GO:0010494;GO:0016740;GO:0016765;GO:0017076;GO:0017144;GO:0019752;GO:0030554;GO:0032553;GO:0032555;GO:0032559;GO:…	K00789	3S45B	H	sp|P48466|METK_NEUCR S-adenosylmethionine synthase OS=Neurospora crassa (strain ATCC 24698 / 74-OR23-1A / CBS 708.71 / DSM 1257 / FGSC 987) OX=367110 GN=eth-1 PE=1 SV=1	XP_752429.1 S-adenosylmethionine synthetase [Aspergillus fumigatus Af293]	GO:0000096//sulfur amino acid metabolic process;GO:0006082//organic acid metabolic process;GO:0006520//cellular amino acid metabolic process;GO:0006555//methionine metabolic process;GO:0006556//S-adenosylmethionine biosynthetic process;GO:0006732//obsolete coenzyme metabolic process;GO:0006790//sulfur compound metabolic process;GO:0006807//nitrogen compound metabolic process;GO:0008150//biologica…	GO:0005575//cellular_component;GO:0005622//intracellular anatomical structure;GO:0005623//obsolete cell;GO:0005737//cytoplasm;GO:0005829//cytosol;GO:0010494//cytoplasmic stress granule;GO:0032991//protein-containing complex;GO:0035770//ribonucleoprotein granule;GO:0036464//cytoplasmic ribonucleoprotein granule;GO:0043226//organelle;GO:0043228//non-membrane-bounded organelle;GO:0043229//intracellu…	GO:0000166//nucleotide binding;GO:0003674//molecular_function;GO:0003824//catalytic activity;GO:0004478//methionine adenosyltransferase activity;GO:0005488//binding;GO:0005524//ATP binding;GO:0008144//obsolete drug binding;GO:0016740//transferase activity;GO:0016765//transferase activity, transferring alkyl or aryl (other than methyl) groups;GO:0017076//purine nucleotide binding;GO:0030554//adeny…	ko00270(Cysteine and methionine metabolism)
AFUB_039880-T	9408.67	6383.13	12434.2	1.94798	0.961981	9.6324e-10	2.83439e-08	scf_000003_A_fumigatus_A1163	1703980	1705464	-	1485	AFUB_039880-T	-	-	3SC6N	I	sp|A0A2I6PIZ1|NODX_HYPPI Acetyl-coenzyme A transferase nodX OS=Hypoxylon pulicicidum OX=1243767 GN=nodX PE=3 SV=1	XP_754696.1 CAIB/BAIF family enzyme [Aspergillus fumigatus Af293]	-	-	-	-
AFUB_095250-T	524.752	361.48	688.024	1.90335	0.928543	1.11097e-09	3.2594e-08	scf_000009_A_fumigatus_A1163	665950	667252	-	1191	AFUB_095250-T	-	K10256	3SBK0	I	sp|B4YQU1|FAH12_CLAPU Oleate hydroxylase FAH12 OS=Claviceps purpurea OX=5111 GN=FAH12 PE=1 SV=1	XP_747771.1 oleate delta-12 desaturase [Aspergillus fumigatus Af293]	-	-	-	ko01040(Biosynthesis of unsaturated fatty acids)
AFUB_055760-T	2011.9	1473.68	2550.11	1.73043	0.79113	1.14218e-09	3.34106e-08	scf_000004_A_fumigatus_A1163	1985827	1987302	-	1422	AFUB_055760-T	-	-	3SF6H	O	-	XP_753813.1 C3HC4 finger protein [Aspergillus fumigatus Af293]	-	-	-	-
AFUB_091330-T	540.838	255.827	825.849	3.22816	1.69071	1.1555e-09	3.37003e-08	scf_000008_A_fumigatus_A1163	1409686	1412871	-	3030	AFUB_091330-T	-	-	3S3GC	O	sp|Q5T9A4|ATD3B_HUMAN ATPase family AAA domain-containing protein 3B OS=Homo sapiens OX=9606 GN=ATAD3B PE=1 SV=1	EDP48416.1 hypothetical protein AFUB_091330 [Aspergillus fumigatus A1163]	-	-	-	-
AFUB_083440-T	350.06	208.189	491.931	2.3629	1.24056	1.28137e-09	3.72616e-08	scf_000007_A_fumigatus_A1163	1034101	1036353	+	1656	AFUB_083440-T	-	K01288	3S3I9	O	sp|C5FW30|SPCA_ARTOC Carboxypeptidase S1 homolog A OS=Arthroderma otae (strain ATCC MYA-4605 / CBS 113480) OX=554155 GN=SCPA PE=3 SV=1	XP_747219.2 carboxypeptidase S1, putative [Aspergillus fumigatus Af293]	-	-	-	-
AFUB_034830-T	183.383	110.311	256.454	2.32483	1.21712	1.28807e-09	3.73465e-08	scf_000003_A_fumigatus_A1163	242378	243476	-	1044	AFUB_034830-T	-	-	3S454	-	-	EDP52319.1 hypothetical protein AFUB_034830 [Aspergillus fumigatus A1163]	-	-	-	-
AFUB_090630-T	44.2829	73.1128	15.453	0.211358	-2.24224	1.29368e-09	3.73996e-08	scf_000008_A_fumigatus_A1163	1193360	1194199	-	840	AFUB_090630-T	-	-	3SA30	S	sp|Q2YIG0|MGTC_BRUA2 Protein MgtC OS=Brucella abortus (strain 2308) OX=359391 GN=mgtC PE=3 SV=1	XP_749004.1 MgtC/SapB family membrane protein [Aspergillus fumigatus Af293]	-	-	-	-
AFUB_101040-T	162.211	247.44	76.9814	0.311111	-1.6845	1.32558e-09	3.821e-08	scf_000011_A_fumigatus_A1163	149063	151595	-	2310	AFUB_101040-T	-	-	3S4IR	S	sp|D4AYG1|KLDC1_ARTBC Kelch repeat-containing protein ARB_01230 OS=Arthroderma benhamiae (strain ATCC MYA-4681 / CBS 112371) OX=663331 GN=ARB_01230 PE=1 SV=1	EDP47109.1 conserved hypothetical protein [Aspergillus fumigatus A1163]	-	-	-	-
AFUB_097220-T	3660.71	2715.15	4606.26	1.6965	0.762564	1.38476e-09	3.97998e-08	scf_000009_A_fumigatus_A1163	1251355	1253196	+	1842	AFUB_097220-T	GO:0002178;GO:0003674;GO:0003824;GO:0004758;GO:0005575;GO:0005622;GO:0005623;GO:0005737;GO:0005783;GO:0005789;GO:0006629;GO:0006643;GO:0006665;GO:0006807;GO:0008150;GO:0008152;GO:0008610;GO:0009058;GO:0009987;GO:0012505;GO:0016020;GO:0016408;GO:0016409;GO:0016454;GO:0016740;GO:0016746;GO:0016747;GO:0017059;GO:0030148;GO:0031211;GO:0031984;GO:0032991;GO:0035339;GO:0042175;GO:0043226;GO:0043227;GO:…	K00654	3S3BR	I	sp|Q09925|LCB2_SCHPO Serine palmitoyltransferase 2 OS=Schizosaccharomyces pombe (strain 972 / ATCC 24843) OX=284812 GN=lcb2 PE=3 SV=1	EDP47868.1 serine palmitoyltransferase 1, putative [Aspergillus fumigatus A1163]	GO:0006629//lipid metabolic process;GO:0006643//membrane lipid metabolic process;GO:0006665//sphingolipid metabolic process;GO:0006807//nitrogen compound metabolic process;GO:0008150//biological_process;GO:0008152//metabolic process;GO:0008610//lipid biosynthetic process;GO:0009058//biosynthetic process;GO:0009987//cellular process;GO:0030148//sphingolipid biosynthetic process;GO:0044237//cellula…	GO:0002178//palmitoyltransferase complex;GO:0005575//cellular_component;GO:0005622//intracellular anatomical structure;GO:0005623//obsolete cell;GO:0005737//cytoplasm;GO:0005783//endoplasmic reticulum;GO:0005789//endoplasmic reticulum membrane;GO:0012505//endomembrane system;GO:0016020//membrane;GO:0017059//serine C-palmitoyltransferase complex;GO:0031211//endoplasmic reticulum palmitoyltransfera…	GO:0003674//molecular_function;GO:0003824//catalytic activity;GO:0004758//serine C-palmitoyltransferase activity;GO:0016408//C-acyltransferase activity;GO:0016409//palmitoyltransferase activity;GO:0016454//C-palmitoyltransferase activity;GO:0016740//transferase activity;GO:0016746//acyltransferase activity;GO:0016747//acyltransferase activity, transferring groups other than amino-acyl groups;	ko04138(Autophagy - yeast);ko00600(Sphingolipid metabolism)
AFUB_016570-T	967.449	1644.89	290.005	0.176306	-2.50385	1.40939e-09	4.03903e-08	scf_000001_A_fumigatus_A1163	4694499	4696152	-	1463	AFUB_016570-T	-	-	3S4WZ	C	sp|B2KWH9|OXR1_AJECA Oxidoreductase OXR1 OS=Ajellomyces capsulatus OX=5037 GN=OXR1 PE=2 SV=1	EDP56935.1 pyridine nucleotide-disulphide oxidoreductase, putative [Aspergillus fumigatus A1163]	-	-	-	-
AFUB_011500-T	1574.39	1146.35	2002.43	1.74679	0.804703	1.5398e-09	4.40001e-08	scf_000001_A_fumigatus_A1163	3251046	3252202	-	996	AFUB_011500-T	GO:0000128;GO:0000271;GO:0003674;GO:0005488;GO:0005515;GO:0005575;GO:0005622;GO:0005623;GO:0005628;GO:0005737;GO:0005783;GO:0005789;GO:0005933;GO:0005934;GO:0005935;GO:0005975;GO:0005976;GO:0006022;GO:0006023;GO:0006030;GO:0006031;GO:0006037;GO:0006038;GO:0006040;GO:0006457;GO:0006807;GO:0006810;GO:0006888;GO:0008150;GO:0008152;GO:0009058;GO:0009059;GO:0009272;GO:0009405;GO:0009987;GO:0010383;GO:…	-	3S3YH	U	sp|Q6MYT0|CHS7_ASPFU Chitin synthase export chaperone OS=Neosartorya fumigata (strain ATCC MYA-4609 / Af293 / CBS 101355 / FGSC A1100) OX=330879 GN=chs7 PE=3 SV=1	XP_752571.1 chitin biosynthesis protein (Chs7), putative [Aspergillus fumigatus Af293]	GO:0000128//flocculation;GO:0000271//polysaccharide biosynthetic process;GO:0005975//carbohydrate metabolic process;GO:0005976//polysaccharide metabolic process;GO:0006022//aminoglycan metabolic process;GO:0006023//aminoglycan biosynthetic process;GO:0006030//chitin metabolic process;GO:0006031//chitin biosynthetic process;GO:0006037//cell wall chitin metabolic process;GO:0006038//cell wall chiti…	GO:0005575//cellular_component;GO:0005622//intracellular anatomical structure;GO:0005623//obsolete cell;GO:0005628//prospore membrane;GO:0005737//cytoplasm;GO:0005783//endoplasmic reticulum;GO:0005789//endoplasmic reticulum membrane;GO:0005933//cellular bud;GO:0005934//cellular bud tip;GO:0005935//cellular bud neck;GO:0012505//endomembrane system;GO:0016020//membrane;GO:0016021//integral componen…	GO:0003674//molecular_function;GO:0005488//binding;GO:0005515//protein binding;GO:0051082//unfolded protein binding;	-
AFUB_083170-T	17238.2	12935.9	21540.4	1.66516	0.735661	1.55121e-09	4.41984e-08	scf_000007_A_fumigatus_A1163	951904	952628	-	666	AFUB_083170-T	GO:0005575;GO:0005618;GO:0005623;GO:0030312;GO:0044464;GO:0071944	-	3S9ED	S	sp|D4AQH0|A6477_ARTBC Probable cell wall protein ARB_06477 OS=Arthroderma benhamiae (strain ATCC MYA-4681 / CBS 112371) OX=663331 GN=ARB_06477 PE=1 SV=1	XP_747244.1 GPI anchored protein, putative [Aspergillus fumigatus Af293]	-	GO:0005575//cellular_component;GO:0005618//cell wall;GO:0005623//obsolete cell;GO:0030312//external encapsulating structure;GO:0044464//obsolete cell part;GO:0071944//cell periphery;	-	-
AFUB_051290-T	2728.47	2017.31	3439.62	1.70505	0.769813	1.57088e-09	4.46301e-08	scf_000004_A_fumigatus_A1163	656789	658869	+	1972	AFUB_051290-T	GO:0000038;GO:0003674;GO:0003824;GO:0004312;GO:0005575;GO:0005622;GO:0005623;GO:0005737;GO:0005783;GO:0005789;GO:0006082;GO:0006629;GO:0006631;GO:0006633;GO:0006643;GO:0006665;GO:0006807;GO:0006810;GO:0006892;GO:0007034;GO:0008150;GO:0008152;GO:0008610;GO:0009058;GO:0009922;GO:0009987;GO:0012505;GO:0016020;GO:0016021;GO:0016053;GO:0016192;GO:0016197;GO:0016740;GO:0016746;GO:0016747;GO:0019367;GO:…	K10246	3S2QD	I	sp|P25358|ELO2_YEAST Elongation of fatty acids protein 2 OS=Saccharomyces cerevisiae (strain ATCC 204508 / S288c) OX=559292 GN=ELO2 PE=1 SV=1	XP_748066.1 fatty acid elongase (Gns1), putative [Aspergillus fumigatus Af293]	GO:0000038//very long-chain fatty acid metabolic process;GO:0006082//organic acid metabolic process;GO:0006629//lipid metabolic process;GO:0006631//fatty acid metabolic process;GO:0006633//fatty acid biosynthetic process;GO:0006643//membrane lipid metabolic process;GO:0006665//sphingolipid metabolic process;GO:0006807//nitrogen compound metabolic process;GO:0006810//transport;GO:0006892//post-Gol…	GO:0005575//cellular_component;GO:0005622//intracellular anatomical structure;GO:0005623//obsolete cell;GO:0005737//cytoplasm;GO:0005783//endoplasmic reticulum;GO:0005789//endoplasmic reticulum membrane;GO:0012505//endomembrane system;GO:0016020//membrane;GO:0016021//integral component of membrane;GO:0030176//integral component of endoplasmic reticulum membrane;GO:0031224//intrinsic component of …	GO:0003674//molecular_function;GO:0003824//catalytic activity;GO:0004312//fatty acid synthase activity;GO:0009922//fatty acid elongase activity;GO:0016740//transferase activity;GO:0016746//acyltransferase activity;GO:0016747//acyltransferase activity, transferring groups other than amino-acyl groups;	ko01040(Biosynthesis of unsaturated fatty acids);ko00062(Fatty acid elongation)
AFUB_012110-T	843.304	1086.37	600.239	0.552518	-0.855906	1.62535e-09	4.58174e-08	scf_000001_A_fumigatus_A1163	3408486	3409511	+	1026	AFUB_012110-T	GO:0003674;GO:0003824;GO:0005488;GO:0006464;GO:0006508;GO:0006807;GO:0006950;GO:0006974;GO:0008150;GO:0008152;GO:0008233;GO:0008237;GO:0008270;GO:0009987;GO:0016787;GO:0016925;GO:0018193;GO:0018205;GO:0019538;GO:0032446;GO:0033554;GO:0036211;GO:0043167;GO:0043169;GO:0043170;GO:0043412;GO:0044237;GO:0044238;GO:0044260;GO:0044267;GO:0044877;GO:0046872;GO:0046914;GO:0050896;GO:0051716;GO:0070011;GO:…	-	3S2SX	D	sp|O94580|WSS2_SCHPO DNA-dependent metalloprotease WSS1 homolog 2 OS=Schizosaccharomyces pombe (strain 972 / ATCC 24843) OX=284812 GN=wss2 PE=1 SV=1	EDP56500.1 zinc metalloproteinase, putative [Aspergillus fumigatus A1163]	GO:0006464//cellular protein modification process;GO:0006508//proteolysis;GO:0006807//nitrogen compound metabolic process;GO:0006950//response to stress;GO:0006974//cellular response to DNA damage stimulus;GO:0008150//biological_process;GO:0008152//metabolic process;GO:0009987//cellular process;GO:0016925//protein sumoylation;GO:0018193//peptidyl-amino acid modification;GO:0018205//peptidyl-lysin…	-	GO:0003674//molecular_function;GO:0003824//catalytic activity;GO:0005488//binding;GO:0008233//peptidase activity;GO:0008237//metallopeptidase activity;GO:0008270//zinc ion binding;GO:0016787//hydrolase activity;GO:0043167//ion binding;GO:0043169//cation binding;GO:0044877//protein-containing complex binding;GO:0046872//metal ion binding;GO:0046914//transition metal ion binding;GO:0070628//proteas…	-
AFUB_043925-T	337.385	450.592	224.178	0.497519	-1.00718	1.6262e-09	4.58174e-08	scf_000003_A_fumigatus_A1163	2888084	2890192	+	1653	AFUB_043925-T	-	K01027	3S2YQ	H	sp|P55809|SCOT1_HUMAN Succinyl-CoA:3-ketoacid coenzyme A transferase 1, mitochondrial OS=Homo sapiens OX=9606 GN=OXCT1 PE=1 SV=1	KMK60827.1 succinyl-CoA:3-ketoacid-coenzyme A transferase [Aspergillus fumigatus Z5]	-	-	-	ko00650(Butanoate metabolism);ko00280(Valine, leucine and isoleucine degradation)
AFUB_093880-T	366.232	245.531	486.933	1.98318	0.987815	1.62657e-09	4.58174e-08	scf_000009_A_fumigatus_A1163	294845	295822	+	978	AFUB_093880-T	-	-	3S8DV	S	sp|Q6AYN2|SARAF_RAT Store-operated calcium entry-associated regulatory factor OS=Rattus norvegicus OX=10116 GN=Saraf PE=2 SV=1	XP_747637.1 DUF1183 domain protein [Aspergillus fumigatus Af293]	-	-	-	-
AFUB_087520-T	2935.67	3720.09	2151.25	0.578279	-0.790162	1.71515e-09	4.81752e-08	scf_000008_A_fumigatus_A1163	252703	256656	+	3335	AFUB_087520-T	-	-	3S7W4	C	sp|P0CU32|CHEF_CHAGB FAD-linked oxidoreductase cheF OS=Chaetomium globosum (strain ATCC 6205 / CBS 148.51 / DSM 1962 / NBRC 6347 / NRRL 1970) OX=306901 GN=cheF PE=2 SV=1	EDP48041.1 isoamyl alcohol oxidase, putative [Aspergillus fumigatus A1163]	-	-	-	-
AFUB_071160-T	5403.49	2891.28	7915.7	2.73779	1.45301	1.72928e-09	4.84347e-08	scf_000005_A_fumigatus_A1163	2287424	2290152	-	2552	AFUB_071160-T	-	-	3S963	K	-	EDP50775.1 hypothetical protein AFUB_071160 [Aspergillus fumigatus A1163]	-	-	-	-
AFUB_034130-T	420.361	77.9906	762.731	9.77978	3.2898	1.8875e-09	5.27167e-08	scf_000003_A_fumigatus_A1163	86055	88465	-	2358	AFUB_034130-T	-	-	3SBS5	S	sp|P59046|NAL12_HUMAN NACHT, LRR and PYD domains-containing protein 12 OS=Homo sapiens OX=9606 GN=NLRP12 PE=1 SV=2	EDP52249.1 conserved hypothetical protein [Aspergillus fumigatus A1163]	-	-	-	-
AFUB_029090-T	1353.6	984.569	1722.63	1.74963	0.807053	2.00823e-09	5.59307e-08	scf_000002_A_fumigatus_A1163	3453750	3458193	-	4393	AFUB_029090-T	GO:0005575;GO:0005622;GO:0005623;GO:0005737;GO:0005856;GO:0043226;GO:0043228;GO:0043229;GO:0043232;GO:0044424;GO:0044464	K04648	3S79P	DZ	sp|Q01397|DYNA_NEUCR Dynactin, 150 kDa isoform OS=Neurospora crassa (strain ATCC 24698 / 74-OR23-1A / CBS 708.71 / DSM 1257 / FGSC 987) OX=367110 GN=ro-3 PE=3 SV=3	KAF4269915.1 hypothetical protein CNMCM8714_006359 [Aspergillus fumigatus]	-	GO:0005575//cellular_component;GO:0005622//intracellular anatomical structure;GO:0005623//obsolete cell;GO:0005737//cytoplasm;GO:0005856//cytoskeleton;GO:0043226//organelle;GO:0043228//non-membrane-bounded organelle;GO:0043229//intracellular organelle;GO:0043232//intracellular non-membrane-bounded organelle;GO:0044424//obsolete intracellular part;GO:0044464//obsolete cell part;	-	-
AFUB_062490-T	53.805	85.8794	21.7307	0.253037	-1.98258	2.01408e-09	5.59361e-08	scf_000004_A_fumigatus_A1163	3739910	3741311	-	1170	AFUB_062490-T	GO:0000166;GO:0000228;GO:0000278;GO:0000785;GO:0000790;GO:0000819;GO:0003674;GO:0003676;GO:0003677;GO:0003824;GO:0005488;GO:0005524;GO:0005575;GO:0005622;GO:0005623;GO:0005634;GO:0005657;GO:0005663;GO:0005694;GO:0005737;GO:0005829;GO:0006139;GO:0006259;GO:0006260;GO:0006261;GO:0006271;GO:0006272;GO:0006281;GO:0006298;GO:0006725;GO:0006807;GO:0006950;GO:0006974;GO:0006996;GO:0007049;GO:0007059;GO:…	K10756	3S62X	L	sp|O74111|RFC3_BLAAD Replication factor C subunit 3 OS=Blastobotrys adeninivorans OX=409370 GN=RFC3 PE=3 SV=1	XP_753175.2 replication factor C subunit [Aspergillus fumigatus Af293]	GO:0000278//mitotic cell cycle;GO:0000819//sister chromatid segregation;GO:0006139//nucleobase-containing compound metabolic process;GO:0006259//DNA metabolic process;GO:0006260//DNA replication;GO:0006261//DNA-dependent DNA replication;GO:0006271//DNA strand elongation involved in DNA replication;GO:0006272//leading strand elongation;GO:0006281//DNA repair;GO:0006298//mismatch repair;GO:0006725/…	GO:0000228//nuclear chromosome;GO:0000785//chromatin;GO:0005575//cellular_component;GO:0005622//intracellular anatomical structure;GO:0005623//obsolete cell;GO:0005634//nucleus;GO:0005657//replication fork;GO:0005663//DNA replication factor C complex;GO:0005694//chromosome;GO:0005737//cytoplasm;GO:0005829//cytosol;GO:0030894//replisome;GO:0031389//Rad17 RFC-like complex;GO:0031390//Ctf18 RFC-like…	GO:0000166//nucleotide binding;GO:0003674//molecular_function;GO:0003676//nucleic acid binding;GO:0003677//DNA binding;GO:0003824//catalytic activity;GO:0005488//binding;GO:0005524//ATP binding;GO:0008144//obsolete drug binding;GO:0016462//pyrophosphatase activity;GO:0016787//hydrolase activity;GO:0016817//hydrolase activity, acting on acid anhydrides;GO:0016818//hydrolase activity, acting on aci…	ko03430(Mismatch repair);ko03420(Nucleotide excision repair);ko03030(DNA replication)
AFUB_038130-T	328.881	439.594	218.167	0.496293	-1.01074	2.02909e-09	5.61949e-08	scf_000003_A_fumigatus_A1163	1198171	1201472	+	3062	AFUB_038130-T	GO:0000122;GO:0000228;GO:0000775;GO:0000781;GO:0000785;GO:0000790;GO:0000792;GO:0003674;GO:0003676;GO:0003723;GO:0003727;GO:0003824;GO:0004518;GO:0004519;GO:0004521;GO:0004540;GO:0005488;GO:0005575;GO:0005622;GO:0005623;GO:0005634;GO:0005694;GO:0005720;GO:0005721;GO:0005737;GO:0006139;GO:0006323;GO:0006325;GO:0006333;GO:0006338;GO:0006342;GO:0006355;GO:0006357;GO:0006396;GO:0006401;GO:0006725;GO:…	K11593	3S5V3	J	sp|O74957|AGO1_SCHPO Protein argonaute OS=Schizosaccharomyces pombe (strain 972 / ATCC 24843) OX=284812 GN=ago1 PE=1 SV=1	XP_754518.1 eukaryotic translation initiation factor eIF-2C4, putative [Aspergillus fumigatus Af293]	GO:0000122//negative regulation of transcription by RNA polymerase II;GO:0006139//nucleobase-containing compound metabolic process;GO:0006323//DNA packaging;GO:0006325//chromatin organization;GO:0006333//chromatin assembly or disassembly;GO:0006338//chromatin remodeling;GO:0006355//regulation of transcription, DNA-templated;GO:0006357//regulation of transcription by RNA polymerase II;GO:0006396//…	GO:0000228//nuclear chromosome;GO:0000775//chromosome, centromeric region;GO:0000781//chromosome, telomeric region;GO:0000785//chromatin;GO:0000792//heterochromatin;GO:0005575//cellular_component;GO:0005622//intracellular anatomical structure;GO:0005623//obsolete cell;GO:0005634//nucleus;GO:0005694//chromosome;GO:0005721//pericentric heterochromatin;GO:0005737//cytoplasm;GO:0030958//RITS complex;…	GO:0003674//molecular_function;GO:0003676//nucleic acid binding;GO:0003723//RNA binding;GO:0003727//single-stranded RNA binding;GO:0003824//catalytic activity;GO:0004518//nuclease activity;GO:0004519//endonuclease activity;GO:0004521//endoribonuclease activity;GO:0004540//ribonuclease activity;GO:0005488//binding;GO:0016787//hydrolase activity;GO:0016788//hydrolase activity, acting on ester bonds…	-
AFUB_007400-T	96.6145	143.416	49.8128	0.34733	-1.52562	2.06783e-09	5.70732e-08	scf_000001_A_fumigatus_A1163	2074920	2075541	-	570	AFUB_007400-T	-	K00799	3S7PA	O	sp|Q9XIF8|GSTUG_ARATH Glutathione S-transferase U16 OS=Arabidopsis thaliana OX=3702 GN=GSTU16 PE=2 SV=1	XP_750451.1 conserved hypothetical protein [Aspergillus fumigatus Af293]	-	-	-	ko00480(Glutathione metabolism)
AFUB_074830-T	531.348	365.837	696.859	1.90484	0.929667	2.07235e-09	5.70732e-08	scf_000006_A_fumigatus_A1163	765193	766185	-	867	AFUB_074830-T	GO:0000309;GO:0003674;GO:0003824;GO:0004515;GO:0005575;GO:0005622;GO:0005623;GO:0005634;GO:0005737;GO:0006082;GO:0006139;GO:0006520;GO:0006531;GO:0006725;GO:0006732;GO:0006733;GO:0006753;GO:0006793;GO:0006796;GO:0006807;GO:0008150;GO:0008152;GO:0009058;GO:0009066;GO:0009108;GO:0009117;GO:0009165;GO:0009435;GO:0009987;GO:0016740;GO:0016772;GO:0016779;GO:0018130;GO:0019355;GO:0019359;GO:0019362;GO:…	K06210	3S3V8	H	sp|P53204|NMA2_YEAST Nicotinamide/nicotinic acid mononucleotide adenylyltransferase 2 OS=Saccharomyces cerevisiae (strain ATCC 204508 / S288c) OX=559292 GN=NMA2 PE=1 SV=1	XP_750776.1 nicotinamide mononucleotide adenylyl transferase [Aspergillus fumigatus Af293]	GO:0006082//organic acid metabolic process;GO:0006139//nucleobase-containing compound metabolic process;GO:0006520//cellular amino acid metabolic process;GO:0006531//aspartate metabolic process;GO:0006725//cellular aromatic compound metabolic process;GO:0006732//obsolete coenzyme metabolic process;GO:0006733//obsolete oxidoreduction coenzyme metabolic process;GO:0006753//nucleoside phosphate meta…	GO:0005575//cellular_component;GO:0005622//intracellular anatomical structure;GO:0005623//obsolete cell;GO:0005634//nucleus;GO:0005737//cytoplasm;GO:0043226//organelle;GO:0043227//membrane-bounded organelle;GO:0043229//intracellular organelle;GO:0043231//intracellular membrane-bounded organelle;GO:0044424//obsolete intracellular part;GO:0044464//obsolete cell part;	GO:0000309//nicotinamide-nucleotide adenylyltransferase activity;GO:0003674//molecular_function;GO:0003824//catalytic activity;GO:0004515//nicotinate-nucleotide adenylyltransferase activity;GO:0016740//transferase activity;GO:0016772//transferase activity, transferring phosphorus-containing groups;GO:0016779//nucleotidyltransferase activity;GO:0070566//adenylyltransferase activity;	ko00760(Nicotinate and nicotinamide metabolism)
AFUB_019910-T	882.001	632.283	1131.72	1.78989	0.839873	2.09708e-09	5.7594e-08	scf_000002_A_fumigatus_A1163	719179	720555	-	1377	AFUB_019910-T	-	-	3S71S	S	-	EDP53945.1 conserved hypothetical protein [Aspergillus fumigatus A1163]	-	-	-	-
AFUB_019920-T	2301.74	1698.88	2904.6	1.70971	0.773756	2.17621e-09	5.96017e-08	scf_000002_A_fumigatus_A1163	720904	723603	+	2513	AFUB_019920-T	-	K18469	3S64W	U	sp|Q92609|TBCD5_HUMAN TBC1 domain family member 5 OS=Homo sapiens OX=9606 GN=TBC1D5 PE=1 SV=1	EDP53946.1 TBC domain protein, putative [Aspergillus fumigatus A1163]	-	-	-	-
AFUB_000620-T	3861.6	4844.58	2878.61	0.594192	-0.750998	2.24601e-09	6.13434e-08	scf_000001_A_fumigatus_A1163	168515	169184	-	507	AFUB_000620-T	GO:0000209;GO:0003674;GO:0003824;GO:0004842;GO:0005488;GO:0005515;GO:0005575;GO:0005622;GO:0005623;GO:0005634;GO:0005737;GO:0006355;GO:0006464;GO:0006508;GO:0006511;GO:0006807;GO:0008150;GO:0008152;GO:0009056;GO:0009057;GO:0009889;GO:0009891;GO:0009893;GO:0009987;GO:0010468;GO:0010556;GO:0010557;GO:0010604;GO:0010628;GO:0010639;GO:0016567;GO:0016740;GO:0019219;GO:0019222;GO:0019538;GO:0019787;GO:…	K10575	3S7ZG	O	sp|Q9Y818|UBC15_SCHPO Ubiquitin-conjugating enzyme E2 15 OS=Schizosaccharomyces pombe (strain 972 / ATCC 24843) OX=284812 GN=ubc15 PE=1 SV=1	XP_751287.1 ubiquitin conjugating enzyme, putative [Aspergillus fumigatus Af293]	GO:0000209//protein polyubiquitination;GO:0006355//regulation of transcription, DNA-templated;GO:0006464//cellular protein modification process;GO:0006508//proteolysis;GO:0006511//ubiquitin-dependent protein catabolic process;GO:0006807//nitrogen compound metabolic process;GO:0008150//biological_process;GO:0008152//metabolic process;GO:0009056//catabolic process;GO:0009057//macromolecule cataboli…	GO:0005575//cellular_component;GO:0005622//intracellular anatomical structure;GO:0005623//obsolete cell;GO:0005634//nucleus;GO:0005737//cytoplasm;GO:0043226//organelle;GO:0043227//membrane-bounded organelle;GO:0043229//intracellular organelle;GO:0043231//intracellular membrane-bounded organelle;GO:0044424//obsolete intracellular part;GO:0044464//obsolete cell part;	GO:0003674//molecular_function;GO:0003824//catalytic activity;GO:0004842//ubiquitin-protein transferase activity;GO:0005488//binding;GO:0005515//protein binding;GO:0016740//transferase activity;GO:0019787//ubiquitin-like protein transferase activity;GO:0019899//enzyme binding;GO:0031625//ubiquitin protein ligase binding;GO:0044389//ubiquitin-like protein ligase binding;GO:0061630//ubiquitin prote…	ko04141(Protein processing in endoplasmic reticulum);ko04120(Ubiquitin mediated proteolysis)
AFUB_056750-T	15044.4	11308.1	18780.7	1.66082	0.731892	2.71982e-09	7.40796e-08	scf_000004_A_fumigatus_A1163	2264087	2265709	-	1488	AFUB_056750-T	GO:0000003;GO:0000322;GO:0000323;GO:0000324;GO:0000328;GO:0000746;GO:0000747;GO:0003674;GO:0003824;GO:0004175;GO:0004252;GO:0005488;GO:0005575;GO:0005622;GO:0005623;GO:0005737;GO:0005773;GO:0005775;GO:0005783;GO:0006508;GO:0006807;GO:0006914;GO:0006950;GO:0006996;GO:0007033;GO:0007039;GO:0007154;GO:0008150;GO:0008152;GO:0008233;GO:0008236;GO:0009056;GO:0009057;GO:0009267;GO:0009605;GO:0009653;GO:…	K01336	3S7VE	O	sp|B0Y473|ALP2_ASPFC Alkaline protease 2 OS=Neosartorya fumigata (strain CEA10 / CBS 144.89 / FGSC A1163) OX=451804 GN=alp2 PE=3 SV=1	XP_753718.1 autophagic serine protease Alp2 [Aspergillus fumigatus Af293]	GO:0000003//reproduction;GO:0000746//conjugation;GO:0000747//conjugation with cellular fusion;GO:0006508//proteolysis;GO:0006807//nitrogen compound metabolic process;GO:0006914//autophagy;GO:0006950//response to stress;GO:0006996//organelle organization;GO:0007033//vacuole organization;GO:0007039//protein catabolic process in the vacuole;GO:0007154//cell communication;GO:0008150//biological_proce…	GO:0000322//storage vacuole;GO:0000323//lytic vacuole;GO:0000324//fungal-type vacuole;GO:0000328//fungal-type vacuole lumen;GO:0005575//cellular_component;GO:0005622//intracellular anatomical structure;GO:0005623//obsolete cell;GO:0005737//cytoplasm;GO:0005773//vacuole;GO:0005775//vacuolar lumen;GO:0005783//endoplasmic reticulum;GO:0012505//endomembrane system;GO:0031974//membrane-enclosed lumen;…	GO:0003674//molecular_function;GO:0003824//catalytic activity;GO:0004175//endopeptidase activity;GO:0004252//serine-type endopeptidase activity;GO:0005488//binding;GO:0008233//peptidase activity;GO:0008236//serine-type peptidase activity;GO:0016787//hydrolase activity;GO:0017171//serine hydrolase activity;GO:0019863//IgE binding;GO:0019865//immunoglobulin binding;GO:0044877//protein-containing co…	ko04138(Autophagy - yeast)
AFUB_060810-T	762.501	1091.39	433.61	0.3973	-1.3317	2.78095e-09	7.55364e-08	scf_000004_A_fumigatus_A1163	3348847	3349509	-	549	AFUB_060810-T	-	-	3S957	-	-	XP_753344.1 conserved hypothetical protein [Aspergillus fumigatus Af293]	-	-	-	-
AFUB_075340-T	491.546	340.267	642.824	1.88917	0.917755	2.88676e-09	7.81957e-08	scf_000006_A_fumigatus_A1163	918656	923306	-	4494	AFUB_075340-T	-	-	3S3XK	S	-	EDP49505.1 conserved hypothetical protein [Aspergillus fumigatus A1163]	-	-	-	-
AFUB_092370-T	27.2297	47.9186	6.54079	0.136498	-2.87305	3.04741e-09	8.23217e-08	scf_000008_A_fumigatus_A1163	1654044	1655887	+	1602	AFUB_092370-T	-	-	3S8EG	G	sp|Q9C0V8|YHJ1_SCHPO Uncharacterized transporter PB10D8.01 OS=Schizosaccharomyces pombe (strain 972 / ATCC 24843) OX=284812 GN=SPBPB10D8.01 PE=3 SV=1	EDP48520.1 putative allantoate permease of the major facilitator superfamily [Aspergillus fumigatus A1163]	-	-	-	-
AFUB_020170-T	1469.96	1076.81	1863.11	1.73022	0.790953	3.09761e-09	8.34497e-08	scf_000002_A_fumigatus_A1163	804679	806971	+	2240	AFUB_020170-T	GO:0000322;GO:0000323;GO:0000324;GO:0000329;GO:0003674;GO:0003824;GO:0004035;GO:0005575;GO:0005622;GO:0005623;GO:0005737;GO:0005773;GO:0005774;GO:0006139;GO:0006464;GO:0006470;GO:0006725;GO:0006732;GO:0006733;GO:0006753;GO:0006793;GO:0006796;GO:0006807;GO:0008150;GO:0008152;GO:0009117;GO:0009987;GO:0016020;GO:0016311;GO:0016787;GO:0016788;GO:0016791;GO:0019362;GO:0019538;GO:0019637;GO:0031090;GO:…	K01077	3S38Q	P	sp|P11491|PPB_YEAST Repressible alkaline phosphatase OS=Saccharomyces cerevisiae (strain ATCC 204508 / S288c) OX=559292 GN=PHO8 PE=1 SV=2	EDP53971.1 alkaline phosphatase [Aspergillus fumigatus A1163]	GO:0006139//nucleobase-containing compound metabolic process;GO:0006464//cellular protein modification process;GO:0006470//protein dephosphorylation;GO:0006725//cellular aromatic compound metabolic process;GO:0006732//obsolete coenzyme metabolic process;GO:0006733//obsolete oxidoreduction coenzyme metabolic process;GO:0006753//nucleoside phosphate metabolic process;GO:0006793//phosphorus metaboli…	GO:0000322//storage vacuole;GO:0000323//lytic vacuole;GO:0000324//fungal-type vacuole;GO:0000329//fungal-type vacuole membrane;GO:0005575//cellular_component;GO:0005622//intracellular anatomical structure;GO:0005623//obsolete cell;GO:0005737//cytoplasm;GO:0005773//vacuole;GO:0005774//vacuolar membrane;GO:0016020//membrane;GO:0031090//organelle membrane;GO:0043226//organelle;GO:0043227//membrane-b…	GO:0003674//molecular_function;GO:0003824//catalytic activity;GO:0004035//alkaline phosphatase activity;GO:0016787//hydrolase activity;GO:0016788//hydrolase activity, acting on ester bonds;GO:0016791//phosphatase activity;GO:0042578//phosphoric ester hydrolase activity;	ko00790(Folate biosynthesis);ko00730(Thiamine metabolism)
AFUB_031080-T	191.457	264.907	118.007	0.445465	-1.16662	3.2109e-09	8.62667e-08	scf_000002_A_fumigatus_A1163	4050226	4051197	+	810	AFUB_031080-T	-	-	3SB8X	S	-	XP_755877.1 conserved hypothetical protein [Aspergillus fumigatus Af293]	-	-	-	-
AFUB_030750-T	454.143	176.569	731.717	4.14409	2.05105	3.25721e-09	8.72738e-08	scf_000002_A_fumigatus_A1163	3959730	3963609	-	3757	AFUB_030750-T	-	-	3S83Y	U	-	XP_755843.2 arsenite efflux transporter ArsB-like, puative [Aspergillus fumigatus Af293]	-	-	-	-
AFUB_085750-T	236.033	144.115	327.952	2.27563	1.18627	3.27824e-09	8.76e-08	scf_000007_A_fumigatus_A1163	1752887	1754673	-	1680	AFUB_085750-T	-	K18195	3S7VI	G	sp|Q8RJP2|RHIE_DICD3 Rhamnogalacturonate lyase OS=Dickeya dadantii (strain 3937) OX=198628 GN=rhiE PE=1 SV=1	XP_747123.1 rhamnogalacturonase, putative [Aspergillus fumigatus Af293]	-	-	-	-
AFUB_078200-T	161.282	253.318	69.2459	0.273356	-1.87115	3.33182e-09	8.87916e-08	scf_000006_A_fumigatus_A1163	1755742	1756259	+	390	AFUB_078200-T	-	-	20NY5	-	-	XP_751099.1 hypothetical protein AFUA_6G12200 [Aspergillus fumigatus Af293]	-	-	-	-
AFUB_030250-T	679.091	464.444	893.738	1.92432	0.944348	3.4164e-09	9.08009e-08	scf_000002_A_fumigatus_A1163	3803679	3804633	-	955	AFUB_030250-T	-	-	3SCCW	-	-	KAF4249912.1 hypothetical protein CNMCM8057_007370 [Aspergillus fumigatus]	-	-	-	-
AFUB_092590-T	14495.5	8741.98	20249	2.31629	1.21182	3.5098e-09	9.30332e-08	scf_000008_A_fumigatus_A1163	1748087	1749158	+	897	AFUB_092590-T	-	-	-	-	-	EDP48541.1 hypothetical protein AFUB_092590 [Aspergillus fumigatus A1163]	-	-	-	-
AFUB_092580-T	58.2556	15.6443	100.867	6.44752	2.68874	3.60154e-09	9.52097e-08	scf_000008_A_fumigatus_A1163	1741384	1743393	-	1830	AFUB_092580-T	-	-	-	-	-	EDP48540.1 conserved hypothetical protein [Aspergillus fumigatus A1163]	-	-	-	-
AFUB_088260-T	812.717	582.106	1043.33	1.79233	0.841838	3.80508e-09	1.00322e-07	scf_000008_A_fumigatus_A1163	449722	451607	-	1740	AFUB_088260-T	-	-	3S4ZT	IJT	sp|Q12559|AMDS_ASPOR Acetamidase OS=Aspergillus oryzae (strain ATCC 42149 / RIB 40) OX=510516 GN=amdS PE=3 SV=2	EDP48116.1 acetamidase, putative [Aspergillus fumigatus A1163]	-	-	-	-
AFUB_058670-T	5769.9	7512.15	4027.65	0.536151	-0.899289	3.90958e-09	1.02803e-07	scf_000004_A_fumigatus_A1163	2745459	2746184	-	726	AFUB_058670-T	GO:0003674;GO:0005575;GO:0005622;GO:0005623;GO:0005634;GO:0005635;GO:0006606;GO:0006810;GO:0006886;GO:0006913;GO:0008104;GO:0008150;GO:0012505;GO:0015031;GO:0015833;GO:0017038;GO:0031967;GO:0031975;GO:0033036;GO:0033365;GO:0034504;GO:0034613;GO:0042886;GO:0043226;GO:0043227;GO:0043229;GO:0043231;GO:0044422;GO:0044424;GO:0044428;GO:0044446;GO:0044464;GO:0045184;GO:0046907;GO:0051169;GO:0051170;GO:…	-	3S32T	S	sp|O60175|OPI10_SCHPO Protein OPI10 homolog OS=Schizosaccharomyces pombe (strain 972 / ATCC 24843) OX=284812 GN=SPBC21H7.06c PE=3 SV=1	XP_753538.1 DUF775 domain protein [Aspergillus fumigatus Af293]	GO:0006606//protein import into nucleus;GO:0006810//transport;GO:0006886//intracellular protein transport;GO:0006913//nucleocytoplasmic transport;GO:0008104//protein localization;GO:0008150//biological_process;GO:0015031//protein transport;GO:0015833//peptide transport;GO:0017038//protein import;GO:0033036//macromolecule localization;GO:0033365//protein localization to organelle;GO:0034504//prote…	GO:0005575//cellular_component;GO:0005622//intracellular anatomical structure;GO:0005623//obsolete cell;GO:0005634//nucleus;GO:0005635//nuclear envelope;GO:0012505//endomembrane system;GO:0031967//organelle envelope;GO:0031975//envelope;GO:0043226//organelle;GO:0043227//membrane-bounded organelle;GO:0043229//intracellular organelle;GO:0043231//intracellular membrane-bounded organelle;GO:0044422//…	GO:0003674//molecular_function;GO:0061608//nuclear import signal receptor activity;GO:0140104//molecular carrier activity;GO:0140142//nucleocytoplasmic carrier activity;	-
AFUB_095060-T	148.646	73.9814	223.311	3.01847	1.59382	3.92427e-09	1.02916e-07	scf_000009_A_fumigatus_A1163	614990	616711	+	1722	AFUB_095060-T	-	-	3SEZR	S	-	EDP47657.1 conserved hypothetical protein [Aspergillus fumigatus A1163]	-	-	-	-
AFUB_070430-T	1009.92	668.793	1351.05	2.02013	1.01445	3.93842e-09	1.03014e-07	scf_000005_A_fumigatus_A1163	2096820	2099949	-	2952	AFUB_070430-T	GO:0003674;GO:0003824;GO:0004451;GO:0005575;GO:0005622;GO:0005623;GO:0005737;GO:0005777;GO:0005782;GO:0005975;GO:0006081;GO:0006082;GO:0006083;GO:0006097;GO:0006629;GO:0006631;GO:0008150;GO:0008152;GO:0009056;GO:0009062;GO:0009987;GO:0015976;GO:0016042;GO:0016054;GO:0016829;GO:0016830;GO:0016833;GO:0016999;GO:0017001;GO:0017144;GO:0019752;GO:0031907;GO:0031974;GO:0032787;GO:0042579;GO:0043226;GO:…	K01637	3S3Z0	C	sp|Q6T267|ACEA_ASPFU Isocitrate lyase OS=Neosartorya fumigata (strain ATCC MYA-4609 / Af293 / CBS 101355 / FGSC A1100) OX=330879 GN=icl1 PE=3 SV=2	XP_751480.1 isocitrate lyase AcuD [Aspergillus fumigatus Af293]	GO:0005975//carbohydrate metabolic process;GO:0006081//cellular aldehyde metabolic process;GO:0006082//organic acid metabolic process;GO:0006083//acetate metabolic process;GO:0006097//glyoxylate cycle;GO:0006629//lipid metabolic process;GO:0006631//fatty acid metabolic process;GO:0008150//biological_process;GO:0008152//metabolic process;GO:0009056//catabolic process;GO:0009062//fatty acid catabol…	GO:0005575//cellular_component;GO:0005622//intracellular anatomical structure;GO:0005623//obsolete cell;GO:0005737//cytoplasm;GO:0005777//peroxisome;GO:0005782//peroxisomal matrix;GO:0031907//microbody lumen;GO:0031974//membrane-enclosed lumen;GO:0042579//microbody;GO:0043226//organelle;GO:0043227//membrane-bounded organelle;GO:0043229//intracellular organelle;GO:0043231//intracellular membrane-b…	GO:0003674//molecular_function;GO:0003824//catalytic activity;GO:0004451//isocitrate lyase activity;GO:0016829//lyase activity;GO:0016830//carbon-carbon lyase activity;GO:0016833//oxo-acid-lyase activity;	ko00630(Glyoxylate and dicarboxylate metabolism)
AFUB_080125-T	2308.93	1715.8	2902.06	1.69137	0.758193	4.05118e-09	1.05684e-07	scf_000007_A_fumigatus_A1163	45472	50518	+	4690	AFUB_080125-T	-	K14326	3RM93	A	sp|Q9LQV2|RDR1_ARATH RNA-dependent RNA polymerase 1 OS=Arabidopsis thaliana OX=3702 GN=RDR1 PE=2 SV=1	OXN25867.1 hypothetical protein CDV57_06339 [Aspergillus fumigatus]	-	-	-	ko03015(mRNA surveillance pathway);ko03013(Nucleocytoplasmic transport)
AFUB_086120-T	579.232	265.508	892.957	3.3632	1.74983	4.07569e-09	1.06043e-07	scf_000007_A_fumigatus_A1163	1848309	1849108	-	633	AFUB_086120-T	-	-	3S9YK	-	-	EDP49164.1 hypothetical protein AFUB_086120 [Aspergillus fumigatus A1163]	-	-	-	-
AFUB_061010-T	224.479	142.564	306.395	2.14918	1.10378	4.09596e-09	1.06291e-07	scf_000004_A_fumigatus_A1163	3406525	3408393	-	1709	AFUB_061010-T	GO:0003674;GO:0003824;GO:0004175;GO:0004190;GO:0005575;GO:0005576;GO:0006508;GO:0006807;GO:0008150;GO:0008152;GO:0008233;GO:0009056;GO:0009057;GO:0016787;GO:0019538;GO:0030163;GO:0043170;GO:0044238;GO:0070001;GO:0070011;GO:0071704;GO:0140096;GO:1901564;GO:1901565;GO:1901575	K06004	3S753	O	sp|B0Y1V8|PEPA_ASPFC Aspergillopepsin-1 OS=Neosartorya fumigata (strain CEA10 / CBS 144.89 / FGSC A1163) OX=451804 GN=pepA PE=3 SV=1	XP_753324.1 aspartic endopeptidase Pep1/aspergillopepsin F [Aspergillus fumigatus Af293]	GO:0006508//proteolysis;GO:0006807//nitrogen compound metabolic process;GO:0008150//biological_process;GO:0008152//metabolic process;GO:0009056//catabolic process;GO:0009057//macromolecule catabolic process;GO:0019538//protein metabolic process;GO:0030163//protein catabolic process;GO:0043170//macromolecule metabolic process;GO:0044238//primary metabolic process;GO:0071704//organic substance meta…	GO:0005575//cellular_component;GO:0005576//extracellular region;	GO:0003674//molecular_function;GO:0003824//catalytic activity;GO:0004175//endopeptidase activity;GO:0004190//aspartic-type endopeptidase activity;GO:0008233//peptidase activity;GO:0016787//hydrolase activity;GO:0070001//aspartic-type peptidase activity;GO:0140096//catalytic activity, acting on a protein;	-
AFUB_070670-T	313.469	550.989	75.9497	0.137843	-2.85891	4.13637e-09	1.07058e-07	scf_000005_A_fumigatus_A1163	2161810	2162641	+	681	AFUB_070670-T	-	-	3S9TX	-	-	EDP50727.1 hypothetical protein AFUB_070670 [Aspergillus fumigatus A1163]	-	-	-	-
AFUB_057870-T	41.08	67.8719	14.2881	0.210516	-2.248	4.24177e-09	1.095e-07	scf_000004_A_fumigatus_A1163	2535140	2535994	+	855	AFUB_057870-T	-	K01624	3S54G	G	sp|P0CJ44|ALF_COCIM Putative fructose-bisphosphate aldolase OS=Coccidioides immitis (strain RS) OX=246410 GN=CIMG_05755 PE=1 SV=1	XP_753612.1 fructose-bisphosphate aldolase, putative [Aspergillus fumigatus Af293]	-	-	-	ko00680(Methane metabolism);ko00051(Fructose and mannose metabolism);ko00030(Pentose phosphate pathway);ko00010(Glycolysis / Gluconeogenesis)
AFUB_078160-T	1754.93	2613.73	896.129	0.342855	-1.54433	4.28571e-09	1.10346e-07	scf_000006_A_fumigatus_A1163	1745162	1747425	+	2094	AFUB_078160-T	-	-	3SAE3	K	sp|P36598|THI1_SCHPO Thiamine repressible genes regulatory protein thi1 OS=Schizosaccharomyces pombe (strain 972 / ATCC 24843) OX=284812 GN=thi1 PE=1 SV=2	XP_751095.2 C6 transcription factor, putative [Aspergillus fumigatus Af293]	-	-	-	-
AFUB_071630-T	861.211	1100.76	621.657	0.564751	-0.824314	4.33681e-09	1.11371e-07	scf_000005_A_fumigatus_A1163	2467852	2470101	+	2250	AFUB_071630-T	-	-	3SCAQ	S	sp|Q00808|HETE1_PODAS Vegetative incompatibility protein HET-E-1 OS=Podospora anserina OX=2587412 GN=HET-E1 PE=4 SV=1	EDP50823.1 NACHT domain protein [Aspergillus fumigatus A1163]	-	-	-	-
AFUB_024220-T	958.147	452.964	1463.33	3.23057	1.69179	4.39109e-09	1.12473e-07	scf_000002_A_fumigatus_A1163	2110815	2113165	+	2181	AFUB_024220-T	-	-	3S5P4	K	sp|Q05854|YL278_YEAST Uncharacterized transcriptional regulatory protein YLR278C OS=Saccharomyces cerevisiae (strain ATCC 204508 / S288c) OX=559292 GN=YLR278C PE=1 SV=1	XP_755158.1 C6 transcription factor, putative [Aspergillus fumigatus Af293]	-	-	-	-
AFUB_024320-T	1783.75	2249.15	1318.36	0.586159	-0.770637	4.44245e-09	1.13495e-07	scf_000002_A_fumigatus_A1163	2139040	2139630	-	456	AFUB_024320-T	-	K00799	3S8IX	I	-	XP_755171.2 glutathione S-transferase, putative [Aspergillus fumigatus Af293]	-	-	-	ko00480(Glutathione metabolism)
AFUB_044450-T	226.743	308.712	144.774	0.468963	-1.09246	4.53435e-09	1.15544e-07	scf_000003_A_fumigatus_A1163	3031706	3033889	-	1995	AFUB_044450-T	-	-	3S812	P	sp|Q8VZ80|PLT5_ARATH Polyol transporter 5 OS=Arabidopsis thaliana OX=3702 GN=PLT5 PE=1 SV=2	EDP53273.1 MFS sugar transporter, putative [Aspergillus fumigatus A1163]	-	-	-	-
AFUB_008450-T	33381.2	41462.3	25300	0.610192	-0.712665	4.55846e-09	1.1586e-07	scf_000001_A_fumigatus_A1163	2412599	2413899	+	973	AFUB_008450-T	-	-	3S8Q9	-	-	XP_752270.1 conserved hypothetical protein [Aspergillus fumigatus Af293]	-	-	-	-
AFUB_020980-T	309.226	412.462	205.991	0.499417	-1.00168	4.68161e-09	1.18685e-07	scf_000002_A_fumigatus_A1163	1028913	1032316	+	3329	AFUB_020980-T	GO:0000018;GO:0000725;GO:0000726;GO:0003674;GO:0003678;GO:0003824;GO:0004003;GO:0004386;GO:0005575;GO:0005622;GO:0005623;GO:0005634;GO:0006139;GO:0006259;GO:0006260;GO:0006261;GO:0006281;GO:0006282;GO:0006301;GO:0006302;GO:0006303;GO:0006310;GO:0006725;GO:0006807;GO:0006950;GO:0006974;GO:0006996;GO:0008026;GO:0008047;GO:0008094;GO:0008150;GO:0008152;GO:0009058;GO:0009059;GO:0009314;GO:0009411;GO:…	K03657	3S3S7	L	sp|Q10213|SRS2_SCHPO ATP-dependent DNA helicase srs2 OS=Schizosaccharomyces pombe (strain 972 / ATCC 24843) OX=284812 GN=srs2 PE=1 SV=1	EDP54048.1 ATP-depentend DNA helicase, putative [Aspergillus fumigatus A1163]	GO:0000018//regulation of DNA recombination;GO:0000725//recombinational repair;GO:0000726//obsolete non-recombinational repair;GO:0006139//nucleobase-containing compound metabolic process;GO:0006259//DNA metabolic process;GO:0006260//DNA replication;GO:0006261//DNA-dependent DNA replication;GO:0006281//DNA repair;GO:0006282//regulation of DNA repair;GO:0006301//postreplication repair;GO:0006302//…	GO:0005575//cellular_component;GO:0005622//intracellular anatomical structure;GO:0005623//obsolete cell;GO:0005634//nucleus;GO:0043226//organelle;GO:0043227//membrane-bounded organelle;GO:0043229//intracellular organelle;GO:0043231//intracellular membrane-bounded organelle;GO:0044424//obsolete intracellular part;GO:0044464//obsolete cell part;	GO:0003674//molecular_function;GO:0003678//DNA helicase activity;GO:0003824//catalytic activity;GO:0004386//helicase activity;GO:0008047//enzyme activator activity;GO:0008094//ATP-dependent activity, acting on DNA;GO:0016462//pyrophosphatase activity;GO:0016787//hydrolase activity;GO:0016817//hydrolase activity, acting on acid anhydrides;GO:0016818//hydrolase activity, acting on acid anhydrides, …	ko03430(Mismatch repair);ko03420(Nucleotide excision repair)
AFUB_097470-T	112.478	62.2399	162.716	2.61433	1.38644	4.70275e-09	1.18916e-07	scf_000009_A_fumigatus_A1163	1335101	1335892	+	792	AFUB_097470-T	-	-	3S95U	-	-	EDP47896.1 conserved hypothetical protein [Aspergillus fumigatus A1163]	-	-	-	-
AFUB_061430-T	3738.54	4674.15	2802.92	0.599665	-0.737771	4.79674e-09	1.20983e-07	scf_000004_A_fumigatus_A1163	3510699	3513276	-	2330	AFUB_061430-T	-	-	3S4S9	G	sp|D4B1N9|LIP3_ARTBC Probable secreted lipase ARB_02369 OS=Arthroderma benhamiae (strain ATCC MYA-4681 / CBS 112371) OX=663331 GN=ARB_02369 PE=1 SV=1	XP_753283.1 carboxylesterase, putative [Aspergillus fumigatus Af293]	-	-	-	-
AFUB_029100-T	2040.65	1492.66	2588.64	1.73424	0.794303	4.92848e-09	1.2399e-07	scf_000002_A_fumigatus_A1163	3458876	3461130	+	2057	AFUB_029100-T	-	K01176	3S6NB	G	sp|P21567|AMY1_SACFI Alpha-amylase OS=Saccharomycopsis fibuligera OX=4944 GN=ALP1 PE=3 SV=1	EDP54851.1 alpha-amylase, putative [Aspergillus fumigatus A1163]	-	-	-	ko00500(Starch and sucrose metabolism)
AFUB_096810-T	2050.46	2573.89	1527.03	0.593277	-0.753223	6.09051e-09	1.52835e-07	scf_000009_A_fumigatus_A1163	1162083	1163242	-	1068	AFUB_096810-T	-	-	3S7J8	CH	sp|D4B1Y1|A2462_ARTBC Probable FAD-dependent monooxygenase OS=Arthroderma benhamiae (strain ATCC MYA-4681 / CBS 112371) OX=663331 GN=ARB_02462 PE=3 SV=1	XP_731490.1 FAD binding domain protein [Aspergillus fumigatus Af293]	-	-	-	-
AFUB_095510-T	418.947	284.924	552.971	1.94077	0.956627	6.30533e-09	1.57825e-07	scf_000009_A_fumigatus_A1163	731460	732956	+	1444	AFUB_095510-T	GO:0003674;GO:0003824;GO:0008080;GO:0008150;GO:0016407;GO:0016410;GO:0016740;GO:0016746;GO:0016747;GO:0042221;GO:0042493;GO:0050896	-	3S3WQ	S	sp|Q4WYN5|CRMB_ASPFU Probable alcohol acetyltransferase crmB OS=Neosartorya fumigata (strain ATCC MYA-4609 / Af293 / CBS 101355 / FGSC A1100) OX=330879 GN=crmB PE=2 SV=1	OXN09135.1 hypothetical protein CDV58_02056 [Aspergillus fumigatus]	GO:0008150//biological_process;GO:0042221//response to chemical;GO:0050896//response to stimulus;	-	GO:0003674//molecular_function;GO:0003824//catalytic activity;GO:0008080//N-acetyltransferase activity;GO:0016407//acetyltransferase activity;GO:0016410//N-acyltransferase activity;GO:0016740//transferase activity;GO:0016746//acyltransferase activity;GO:0016747//acyltransferase activity, transferring groups other than amino-acyl groups;	-
AFUB_045950-T	2822.46	3532.48	2112.44	0.598005	-0.741771	6.3263e-09	1.5795e-07	scf_000003_A_fumigatus_A1163	3530217	3531301	-	1022	AFUB_045950-T	GO:0000243;GO:0000375;GO:0000377;GO:0000398;GO:0003674;GO:0003676;GO:0003723;GO:0005488;GO:0005575;GO:0005622;GO:0005623;GO:0005634;GO:0005681;GO:0005684;GO:0006139;GO:0006355;GO:0006357;GO:0006396;GO:0006397;GO:0006725;GO:0006807;GO:0008150;GO:0008152;GO:0008380;GO:0009889;GO:0009987;GO:0010467;GO:0010468;GO:0010556;GO:0010810;GO:0010811;GO:0016070;GO:0016071;GO:0019219;GO:0019222;GO:0030155;GO:…	K12836	3S3RK	A	sp|Q09176|U2AF1_SCHPO Splicing factor U2AF 23 kDa subunit OS=Schizosaccharomyces pombe (strain 972 / ATCC 24843) OX=284812 GN=SPAP8A3.06 PE=1 SV=2	XP_748561.1 U2 auxiliary factor small subunit, putative [Aspergillus fumigatus Af293]	GO:0000375//RNA splicing, via transesterification reactions;GO:0000377//RNA splicing, via transesterification reactions with bulged adenosine as nucleophile;GO:0000398//mRNA splicing, via spliceosome;GO:0006139//nucleobase-containing compound metabolic process;GO:0006355//regulation of transcription, DNA-templated;GO:0006357//regulation of transcription by RNA polymerase II;GO:0006396//RNA proces…	GO:0000243//commitment complex;GO:0005575//cellular_component;GO:0005622//intracellular anatomical structure;GO:0005623//obsolete cell;GO:0005634//nucleus;GO:0005681//spliceosomal complex;GO:0005684//U2-type spliceosomal complex;GO:0032991//protein-containing complex;GO:0043226//organelle;GO:0043227//membrane-bounded organelle;GO:0043229//intracellular organelle;GO:0043231//intracellular membrane…	GO:0003674//molecular_function;GO:0003676//nucleic acid binding;GO:0003723//RNA binding;GO:0005488//binding;GO:0030628//pre-mRNA 3'-splice site binding;GO:0036002//pre-mRNA binding;GO:0097159//organic cyclic compound binding;GO:1901363//heterocyclic compound binding;	ko03040(Spliceosome)
AFUB_041130-T	187.452	258.212	116.693	0.451925	-1.14585	6.40761e-09	1.59577e-07	scf_000003_A_fumigatus_A1163	2011854	2014398	+	1515	AFUB_041130-T	-	-	3S3HN	E	sp|P19807|HNM1_YEAST Choline transport protein OS=Saccharomyces cerevisiae (strain ATCC 204508 / S288c) OX=559292 GN=HNM1 PE=1 SV=1	XP_754815.1 GABA permease GabA [Aspergillus fumigatus Af293]	-	-	-	-
AFUB_046580-T	1022.78	745.994	1299.56	1.74205	0.800784	6.6159e-09	1.6435e-07	scf_000003_A_fumigatus_A1163	3665636	3667236	-	1554	AFUB_046580-T	-	-	3S7G2	G	sp|O74923|YJ7D_SCHPO Uncharacterized transporter C757.13 OS=Schizosaccharomyces pombe (strain 972 / ATCC 24843) OX=284812 GN=SPCC757.13 PE=3 SV=1	XP_748504.1 MFS transporter, putative [Aspergillus fumigatus Af293]	-	-	-	-
AFUB_088200-T	6145.99	4639.54	7652.44	1.6494	0.721938	6.73511e-09	1.66892e-07	scf_000008_A_fumigatus_A1163	429446	431146	+	1701	AFUB_088200-T	GO:0000322;GO:0000323;GO:0000324;GO:0000329;GO:0003674;GO:0003824;GO:0004842;GO:0005488;GO:0005543;GO:0005575;GO:0005622;GO:0005623;GO:0005737;GO:0005768;GO:0005770;GO:0005773;GO:0005774;GO:0006464;GO:0006508;GO:0006511;GO:0006515;GO:0006807;GO:0006950;GO:0008150;GO:0008152;GO:0008289;GO:0009056;GO:0009057;GO:0009987;GO:0010033;GO:0010498;GO:0012505;GO:0016020;GO:0016567;GO:0016740;GO:0019538;GO:…	-	3S763	O	sp|Q06651|PIB1_YEAST E3 ubiquitin-protein ligase PIB1 OS=Saccharomyces cerevisiae (strain ATCC 204508 / S288c) OX=559292 GN=PIB1 PE=1 SV=1	XP_001481421.1 hypothetical protein AFUA_7G01620 [Aspergillus fumigatus Af293]	GO:0006464//cellular protein modification process;GO:0006508//proteolysis;GO:0006511//ubiquitin-dependent protein catabolic process;GO:0006515//protein quality control for misfolded or incompletely synthesized proteins;GO:0006807//nitrogen compound metabolic process;GO:0006950//response to stress;GO:0008150//biological_process;GO:0008152//metabolic process;GO:0009056//catabolic process;GO:0009057…	GO:0000322//storage vacuole;GO:0000323//lytic vacuole;GO:0000324//fungal-type vacuole;GO:0000329//fungal-type vacuole membrane;GO:0005575//cellular_component;GO:0005622//intracellular anatomical structure;GO:0005623//obsolete cell;GO:0005737//cytoplasm;GO:0005768//endosome;GO:0005770//late endosome;GO:0005773//vacuole;GO:0005774//vacuolar membrane;GO:0012505//endomembrane system;GO:0016020//membr…	GO:0003674//molecular_function;GO:0003824//catalytic activity;GO:0004842//ubiquitin-protein transferase activity;GO:0005488//binding;GO:0005543//phospholipid binding;GO:0008289//lipid binding;GO:0016740//transferase activity;GO:0019787//ubiquitin-like protein transferase activity;GO:0032266//phosphatidylinositol-3-phosphate binding;GO:0035091//phosphatidylinositol binding;GO:0043167//ion binding;…	-
AFUB_062060-T	1166.35	647.407	1685.3	2.60315	1.38026	6.80429e-09	1.68185e-07	scf_000004_A_fumigatus_A1163	3647371	3648344	-	795	AFUB_062060-T	-	-	3SA4Z	Q	sp|Q7SHI4|SRDC_NEUCR Short-chain dehydrogenase srdC OS=Neurospora crassa (strain ATCC 24698 / 74-OR23-1A / CBS 708.71 / DSM 1257 / FGSC 987) OX=367110 GN=srdC PE=2 SV=3	EDP52168.1 oxidoreductase, short-chain dehydrogenase/reductase family, putative [Aspergillus fumigatus A1163]	-	-	-	-
AFUB_051020-T	146.486	205.993	86.9798	0.422246	-1.24384	7.31459e-09	1.80348e-07	scf_000004_A_fumigatus_A1163	578115	579110	-	996	AFUB_051020-T	-	-	3S7M5	C	sp|Q5R4S7|QOR_PONAB Quinone oxidoreductase OS=Pongo abelii OX=9601 GN=CRYZ PE=2 SV=1	EDP51100.1 zinc-binding oxidoreductase, putative [Aspergillus fumigatus A1163]	-	-	-	-
AFUB_091980-T	5038.57	6776.17	3300.97	0.487143	-1.03758	7.56767e-09	1.86123e-07	scf_000008_A_fumigatus_A1163	1577354	1578898	-	1495	AFUB_091980-T	-	-	3SB6R	C	sp|I1RV17|BUT77_GIBZE NADH:flavin oxidoreductase FG08077 OS=Gibberella zeae (strain ATCC MYA-4620 / CBS 123657 / FGSC 9075 / NRRL 31084 / PH-1) OX=229533 GN=FG08077 PE=2 SV=1	XP_748868.1 NADH-dependent flavin oxidoreductase, putative [Aspergillus fumigatus Af293]	-	-	-	-
AFUB_079220-T	677.065	484.734	869.396	1.79355	0.842821	7.89164e-09	1.9361e-07	scf_000006_A_fumigatus_A1163	2032905	2033883	+	879	AFUB_079220-T	-	-	-	-	-	EDP49889.1 hypothetical protein AFUB_079220 [Aspergillus fumigatus A1163]	-	-	-	-
AFUB_045200-T	33.5209	56.6566	10.3853	0.183302	-2.44771	8.16945e-09	1.99929e-07	scf_000003_A_fumigatus_A1163	3296835	3297209	-	375	AFUB_045200-T	-	-	3SDIN	-	-	EDP53345.1 conserved hypothetical protein [Aspergillus fumigatus A1163]	-	-	-	-
AFUB_026790-T	563.075	779.974	346.175	0.44383	-1.17192	8.78154e-09	2.14378e-07	scf_000002_A_fumigatus_A1163	2807967	2808830	-	864	AFUB_026790-T	-	K01803	3S464	G	sp|P0CL22|TPIS_COCIM Putative triosephosphate isomerase OS=Coccidioides immitis (strain RS) OX=246410 GN=CIMG_07933 PE=1 SV=1	XP_755435.1 triosephosphate isomerase [Aspergillus fumigatus Af293]	-	-	-	ko00562(Inositol phosphate metabolism);ko00051(Fructose and mannose metabolism);ko00010(Glycolysis / Gluconeogenesis)
AFUB_079250-T	1543.05	845.336	2240.76	2.65073	1.40639	8.8784e-09	2.16209e-07	scf_000006_A_fumigatus_A1163	2042925	2045199	+	2275	AFUB_079250-T	GO:0000006;GO:0000041;GO:0003674;GO:0005215;GO:0005385;GO:0005575;GO:0005622;GO:0005623;GO:0005737;GO:0005783;GO:0005886;GO:0005887;GO:0006810;GO:0006811;GO:0006812;GO:0006829;GO:0008150;GO:0008324;GO:0012505;GO:0015075;GO:0015318;GO:0016020;GO:0016021;GO:0022857;GO:0022890;GO:0030001;GO:0031224;GO:0031226;GO:0034220;GO:0043226;GO:0043227;GO:0043229;GO:0043231;GO:0044424;GO:0044425;GO:0044444;GO:…	K14709	3S6ZA	P	sp|P32804|ZRT1_YEAST Zinc-regulated transporter 1 OS=Saccharomyces cerevisiae (strain ATCC 204508 / S288c) OX=559292 GN=ZRT1 PE=1 SV=1	AAT11930.1 membrane zinc transporter [Aspergillus fumigatus]	GO:0000041//transition metal ion transport;GO:0006810//transport;GO:0006811//ion transport;GO:0006812//cation transport;GO:0006829//zinc ion transport;GO:0008150//biological_process;GO:0030001//metal ion transport;GO:0034220//ion transmembrane transport;GO:0051179//localization;GO:0051234//establishment of localization;GO:0055085//transmembrane transport;GO:0071577//zinc ion transmembrane transpo…	GO:0005575//cellular_component;GO:0005622//intracellular anatomical structure;GO:0005623//obsolete cell;GO:0005737//cytoplasm;GO:0005783//endoplasmic reticulum;GO:0005886//plasma membrane;GO:0005887//integral component of plasma membrane;GO:0012505//endomembrane system;GO:0016020//membrane;GO:0016021//integral component of membrane;GO:0031224//intrinsic component of membrane;GO:0031226//intrinsic…	GO:0000006//high-affinity zinc transmembrane transporter activity;GO:0003674//molecular_function;GO:0005215//transporter activity;GO:0005385//zinc ion transmembrane transporter activity;GO:0008324//cation transmembrane transporter activity;GO:0015075//ion transmembrane transporter activity;GO:0015318//inorganic molecular entity transmembrane transporter activity;GO:0022857//transmembrane transpor…	-
AFUB_096980-T	345.581	456.386	234.776	0.514424	-0.95897	9.03497e-09	2.19045e-07	scf_000009_A_fumigatus_A1163	1209720	1211888	-	2115	AFUB_096980-T	-	-	3SAAP	S	sp|Q9NS00|C1GLT_HUMAN Glycoprotein-N-acetylgalactosamine 3-beta-galactosyltransferase 1 OS=Homo sapiens OX=9606 GN=C1GALT1 PE=1 SV=1	EDP47845.1 conserved hypothetical protein [Aspergillus fumigatus A1163]	-	-	-	-
AFUB_011370-T	887.789	645.262	1130.32	1.75172	0.80877	9.0392e-09	2.19045e-07	scf_000001_A_fumigatus_A1163	3204152	3207762	-	3336	AFUB_011370-T	GO:0000131;GO:0000133;GO:0000903;GO:0003674;GO:0005488;GO:0005515;GO:0005575;GO:0005622;GO:0005623;GO:0005634;GO:0005737;GO:0005856;GO:0005875;GO:0005933;GO:0005934;GO:0005935;GO:0005938;GO:0006355;GO:0006996;GO:0007010;GO:0007163;GO:0008064;GO:0008104;GO:0008150;GO:0008360;GO:0009889;GO:0009987;GO:0010468;GO:0010556;GO:0010564;GO:0010639;GO:0010921;GO:0015630;GO:0016043;GO:0019208;GO:0019219;GO:…	-	3S7SF	U	sp|O60132|TEA4_SCHPO Tip elongation aberrant protein Tea4 OS=Schizosaccharomyces pombe (strain 972 / ATCC 24843) OX=284812 GN=tea4 PE=1 SV=2	KAF4256331.1 hypothetical protein CNMCM8714_003640 [Aspergillus fumigatus]	GO:0000903//obsolete regulation of cell shape during vegetative growth phase;GO:0006355//regulation of transcription, DNA-templated;GO:0006996//organelle organization;GO:0007010//cytoskeleton organization;GO:0007163//establishment or maintenance of cell polarity;GO:0008064//regulation of actin polymerization or depolymerization;GO:0008104//protein localization;GO:0008150//biological_process;GO:00…	GO:0000131//incipient cellular bud site;GO:0000133//polarisome;GO:0005575//cellular_component;GO:0005622//intracellular anatomical structure;GO:0005623//obsolete cell;GO:0005634//nucleus;GO:0005737//cytoplasm;GO:0005856//cytoskeleton;GO:0005875//microtubule associated complex;GO:0005933//cellular bud;GO:0005934//cellular bud tip;GO:0005935//cellular bud neck;GO:0005938//cell cortex;GO:0015630//mi…	GO:0003674//molecular_function;GO:0005488//binding;GO:0005515//protein binding;GO:0019208//phosphatase regulator activity;GO:0019888//protein phosphatase regulator activity;GO:0030234//enzyme regulator activity;GO:0030674//protein-macromolecule adaptor activity;GO:0060090//molecular adaptor activity;GO:0098772//molecular function regulator;	-
AFUB_058200-T	2054.39	1533.66	2575.12	1.67907	0.747667	9.07669e-09	2.19416e-07	scf_000004_A_fumigatus_A1163	2603590	2606787	-	2656	AFUB_058200-T	-	-	3S527	S	-	KAF4262310.1 hypothetical protein CNMCM8714_000131 [Aspergillus fumigatus]	-	-	-	-
AFUB_066580-T	213.482	290.475	136.489	0.469882	-1.08963	9.86193e-09	2.37817e-07	scf_000005_A_fumigatus_A1163	1026978	1031533	-	4556	AFUB_066580-T	-	-	3S44E	S	sp|Q00808|HETE1_PODAS Vegetative incompatibility protein HET-E-1 OS=Podospora anserina OX=2587412 GN=HET-E1 PE=4 SV=1	EDP50323.1 NACHT domain protein [Aspergillus fumigatus A1163]	-	-	-	-
AFUB_062530-T	153.36	269.832	36.8869	0.136703	-2.87088	9.88715e-09	2.37845e-07	scf_000004_A_fumigatus_A1163	3748303	3749428	-	1126	AFUB_062530-T	-	-	3SAIA	S	-	XP_753172.1 conserved hypothetical protein [Aspergillus fumigatus Af293]	-	-	-	-
AFUB_049430-T	36.0904	60.2203	11.9606	0.198614	-2.33196	1.04041e-08	2.49672e-07	scf_000004_A_fumigatus_A1163	182359	182602	+	192	AFUB_049430-T	-	-	-	-	-	XP_748242.1 hypothetical protein AFUA_5G00990 [Aspergillus fumigatus Af293]	-	-	-	-
AFUB_102960-T	111.919	58.8494	164.988	2.80357	1.48727	1.07025e-08	2.56213e-07	scf_000045_A_fumigatus_A1163	149	905	-	642	AFUB_102960-T	-	-	20EDK	S	-	EDP47057.1 EF-hand superfamily Ca2+-modulated protein [Aspergillus fumigatus A1163]	-	-	-	-
AFUB_068250-T	746.981	519.868	974.094	1.87373	0.905916	1.07614e-08	2.57e-07	scf_000005_A_fumigatus_A1163	1490802	1495062	-	4080	AFUB_068250-T	GO:0000166;GO:0003674;GO:0003824;GO:0004854;GO:0005488;GO:0005575;GO:0005622;GO:0005623;GO:0005737;GO:0005829;GO:0006139;GO:0006144;GO:0006145;GO:0006725;GO:0006807;GO:0008150;GO:0008152;GO:0009056;GO:0009112;GO:0009115;GO:0009987;GO:0016491;GO:0016725;GO:0016726;GO:0016903;GO:0019439;GO:0034641;GO:0036094;GO:0043167;GO:0043168;GO:0043546;GO:0044237;GO:0044238;GO:0044248;GO:0044270;GO:0044281;GO:…	K00106	3S3Q8	F	sp|Q12553|XDH_EMENI Xanthine dehydrogenase OS=Emericella nidulans (strain FGSC A4 / ATCC 38163 / CBS 112.46 / NRRL 194 / M139) OX=227321 GN=hxA PE=2 SV=2	EDP50488.1 xanthine dehydrogenase HxA, putative [Aspergillus fumigatus A1163]	GO:0006139//nucleobase-containing compound metabolic process;GO:0006144//purine nucleobase metabolic process;GO:0006145//purine nucleobase catabolic process;GO:0006725//cellular aromatic compound metabolic process;GO:0006807//nitrogen compound metabolic process;GO:0008150//biological_process;GO:0008152//metabolic process;GO:0009056//catabolic process;GO:0009112//nucleobase metabolic process;GO:00…	GO:0005575//cellular_component;GO:0005622//intracellular anatomical structure;GO:0005623//obsolete cell;GO:0005737//cytoplasm;GO:0005829//cytosol;GO:0044424//obsolete intracellular part;GO:0044444//obsolete cytoplasmic part;GO:0044464//obsolete cell part;	GO:0000166//nucleotide binding;GO:0003674//molecular_function;GO:0003824//catalytic activity;GO:0004854//xanthine dehydrogenase activity;GO:0005488//binding;GO:0016491//oxidoreductase activity;GO:0016725//oxidoreductase activity, acting on CH or CH2 groups;GO:0016726//oxidoreductase activity, acting on CH or CH2 groups, NAD or NADP as acceptor;GO:0016903//oxidoreductase activity, acting on the al…	ko04146(Peroxisome);ko00232(Caffeine metabolism);ko00230(Purine metabolism)
AFUB_016560-T	2315.76	1125.83	3505.69	3.11386	1.6387	1.08457e-08	2.5839e-07	scf_000001_A_fumigatus_A1163	4693122	4694410	+	1086	AFUB_016560-T	-	-	3S53W	E	sp|A0A2Z6FZX4|BTCD_NEOBT Alpha-ketoglutarate-dependent dioxygenase btcD OS=Neocamarosporium betae OX=1979465 GN=btcD PE=3 SV=1	XP_753085.1 TfdA family taurine dioxygenase, putative [Aspergillus fumigatus Af293]	-	-	-	-
AFUB_091700-T	1596.42	2125.02	1067.81	0.502493	-0.992824	1.17954e-08	2.8034e-07	scf_000008_A_fumigatus_A1163	1505856	1507876	-	1924	AFUB_091700-T	-	-	3SANP	G	sp|Q10097|YAOI_SCHPO Uncharacterized transporter C11D3.18C OS=Schizosaccharomyces pombe (strain 972 / ATCC 24843) OX=284812 GN=SPAC11D3.18c PE=3 SV=1	EDP48453.1 transmembrane transporter, putative [Aspergillus fumigatus A1163]	-	-	-	-
AFUB_071870-T	55.2351	88.282	22.1882	0.251333	-1.99233	1.21189e-08	2.87336e-07	scf_000005_A_fumigatus_A1163	2555906	2557436	+	1422	AFUB_071870-T	-	-	3SEDD	C	sp|A0A2V5HCN7|PYVE_ASPV1 FAD-linked oxidoreductase pyvE OS=Aspergillus violaceofuscus (strain CBS 115571) OX=1450538 GN=pyvE PE=3 SV=1	EDP50847.1 FAD binding oxidoreductase, putative [Aspergillus fumigatus A1163]	-	-	-	-
AFUB_067200-T	96.0369	141.411	50.6624	0.358263	-1.48091	1.21924e-08	2.88389e-07	scf_000005_A_fumigatus_A1163	1166946	1169405	+	1881	AFUB_067200-T	-	-	3S4SX	E	sp|P19807|HNM1_YEAST Choline transport protein OS=Saccharomyces cerevisiae (strain ATCC 204508 / S288c) OX=559292 GN=HNM1 PE=1 SV=1	EDP50382.1 GABA permease, putative [Aspergillus fumigatus A1163]	-	-	-	-
AFUB_097930-T	4113.43	5115.07	3111.79	0.608358	-0.717008	1.23139e-08	2.90567e-07	scf_000009_A_fumigatus_A1163	1519861	1521489	-	1629	AFUB_097930-T	GO:0003674;GO:0003824;GO:0004457;GO:0004460;GO:0005575;GO:0005622;GO:0005623;GO:0005737;GO:0005739;GO:0005740;GO:0005758;GO:0006082;GO:0006089;GO:0008150;GO:0008152;GO:0009636;GO:0009987;GO:0016491;GO:0016614;GO:0016898;GO:0019752;GO:0031967;GO:0031970;GO:0031974;GO:0031975;GO:0032787;GO:0042221;GO:0043226;GO:0043227;GO:0043229;GO:0043231;GO:0043233;GO:0043436;GO:0044237;GO:0044281;GO:0044422;GO:…	-	3S3TC	C	sp|Q9HDX2|YKN3_SCHPO Uncharacterized lactate 2-monooxygenase PB1A11.03 OS=Schizosaccharomyces pombe (strain 972 / ATCC 24843) OX=284812 GN=SPAPB1A11.03 PE=3 SV=1	XP_749802.1 FMN dependent dehydrogenase, putative [Aspergillus fumigatus Af293]	GO:0006082//organic acid metabolic process;GO:0006089//lactate metabolic process;GO:0008150//biological_process;GO:0008152//metabolic process;GO:0009636//response to toxic substance;GO:0009987//cellular process;GO:0019752//carboxylic acid metabolic process;GO:0032787//monocarboxylic acid metabolic process;GO:0042221//response to chemical;GO:0043436//oxoacid metabolic process;GO:0044237//cellular …	GO:0005575//cellular_component;GO:0005622//intracellular anatomical structure;GO:0005623//obsolete cell;GO:0005737//cytoplasm;GO:0005739//mitochondrion;GO:0005740//mitochondrial envelope;GO:0005758//mitochondrial intermembrane space;GO:0031967//organelle envelope;GO:0031970//organelle envelope lumen;GO:0031974//membrane-enclosed lumen;GO:0031975//envelope;GO:0043226//organelle;GO:0043227//membran…	GO:0003674//molecular_function;GO:0003824//catalytic activity;GO:0004457//lactate dehydrogenase activity;GO:0004460//L-lactate dehydrogenase (cytochrome) activity;GO:0016491//oxidoreductase activity;GO:0016614//oxidoreductase activity, acting on CH-OH group of donors;GO:0016898//oxidoreductase activity, acting on the CH-OH group of donors, cytochrome as acceptor;	-
AFUB_025690-T	2536.61	3164.08	1909.15	0.603382	-0.728856	1.27685e-08	3.00523e-07	scf_000002_A_fumigatus_A1163	2491549	2493329	+	1547	AFUB_025690-T	-	-	3S2ZP	E	sp|P71847|IPDC_MYCTU (3aS,4S,5R,7aS)-5-hydroxy-7a-methyl-1-oxo-octahydro-1H-indene-4-carboxyl-CoA dehydrogenase OS=Mycobacterium tuberculosis (strain ATCC 25618 / H37Rv) OX=83332 GN=ipdC PE=1 SV=3	XP_755318.1 oxidoreductase, 2-nitropropane dioxygenase family, putative [Aspergillus fumigatus Af293]	-	-	-	-
AFUB_081550-T	1804.21	2571.54	1036.89	0.403218	-1.31037	1.27966e-08	3.00523e-07	scf_000007_A_fumigatus_A1163	513481	515814	+	2040	AFUB_081550-T	GO:0005575;GO:0005622;GO:0005623;GO:0005737;GO:0005739;GO:0043226;GO:0043227;GO:0043229;GO:0043231;GO:0044424;GO:0044444;GO:0044464	K04567	3SACE	H	sp|Q6C8T3|AIM9_YARLI Altered inheritance of mitochondria protein 9, mitochondrial OS=Yarrowia lipolytica (strain CLIB 122 / E 150) OX=284591 GN=AIM9 PE=3 SV=1	EDP48714.1 conserved hypothetical protein [Aspergillus fumigatus A1163]	-	GO:0005575//cellular_component;GO:0005622//intracellular anatomical structure;GO:0005623//obsolete cell;GO:0005737//cytoplasm;GO:0005739//mitochondrion;GO:0043226//organelle;GO:0043227//membrane-bounded organelle;GO:0043229//intracellular organelle;GO:0043231//intracellular membrane-bounded organelle;GO:0044424//obsolete intracellular part;GO:0044444//obsolete cytoplasmic part;GO:0044464//obsolet…	-	ko00970(Aminoacyl-tRNA biosynthesis)
AFUB_084900-T	61681.3	76186.5	47176.2	0.61922	-0.691476	1.28333e-08	3.00669e-07	scf_000007_A_fumigatus_A1163	1509969	1510654	-	583	AFUB_084900-T	-	-	3QZ75	-	-	XP_747037.1 conserved hypothetical protein [Aspergillus fumigatus Af293]	-	-	-	-
AFUB_059630-T	2269.19	1702.28	2836.1	1.66606	0.736436	1.35205e-08	3.16022e-07	scf_000004_A_fumigatus_A1163	3018760	3021260	+	2501	AFUB_059630-T	-	-	3S3F5	-	-	EDP51942.1 conserved hypothetical protein [Aspergillus fumigatus A1163]	-	-	-	-
AFUB_014710-T	971.527	1234.78	708.272	0.573601	-0.80188	1.35604e-08	3.16206e-07	scf_000001_A_fumigatus_A1163	4147686	4148489	+	714	AFUB_014710-T	-	-	3S9YQ	-	-	XP_752885.1 conserved hypothetical protein [Aspergillus fumigatus Af293]	-	-	-	-
AFUB_009310-T	1522.16	1132.95	1911.38	1.68709	0.754536	1.36918e-08	3.1852e-07	scf_000001_A_fumigatus_A1163	2629158	2633493	+	4218	AFUB_009310-T	-	-	3S77P	U	sp|Q6C5F1|U507_YARLI UPF0507 protein YALI0E18612g OS=Yarrowia lipolytica (strain CLIB 122 / E 150) OX=284591 GN=YALI0E18612g PE=3 SV=1	XP_752354.1 VPS9 domain protein, putative [Aspergillus fumigatus Af293]	-	-	-	-
AFUB_046970-T	1274.57	1607.36	941.785	0.585922	-0.77122	1.39003e-08	3.22611e-07	scf_000003_A_fumigatus_A1163	3753472	3754470	-	907	AFUB_046970-T	GO:0006810;GO:0006839;GO:0008150;GO:0051179;GO:0051234;GO:0055085;GO:1990542	K05770	3S96H	T	sp|O94327|TSPO_SCHPO Translocator protein homolog OS=Schizosaccharomyces pombe (strain 972 / ATCC 24843) OX=284812 GN=SPBC725.10 PE=3 SV=2	KMK58711.1 benzodiazepine receptor family protein [Aspergillus fumigatus Z5]	GO:0006810//transport;GO:0006839//mitochondrial transport;GO:0008150//biological_process;GO:0051179//localization;GO:0051234//establishment of localization;GO:0055085//transmembrane transport;GO:1990542//mitochondrial transmembrane transport;	-	-	-
AFUB_049800-T	211.364	99.4914	323.236	3.24888	1.69994	1.48751e-08	3.44425e-07	scf_000004_A_fumigatus_A1163	252362	254155	-	1794	AFUB_049800-T	-	-	3S7P0	S	-	XP_748212.1 integral membrane protein [Aspergillus fumigatus Af293]	-	-	-	-
AFUB_029280-T	3916.34	2970.86	4861.82	1.6365	0.710613	1.507e-08	3.48124e-07	scf_000002_A_fumigatus_A1163	3519053	3521651	+	2064	AFUB_029280-T	GO:0003674;GO:0003824;GO:0005575;GO:0005622;GO:0005623;GO:0005737;GO:0006082;GO:0006520;GO:0006725;GO:0006807;GO:0008150;GO:0008152;GO:0008483;GO:0008793;GO:0009056;GO:0009063;GO:0009072;GO:0009074;GO:0009987;GO:0016054;GO:0016740;GO:0016769;GO:0019439;GO:0019752;GO:0043436;GO:0044237;GO:0044238;GO:0044248;GO:0044281;GO:0044282;GO:0044424;GO:0044464;GO:0046395;GO:0047536;GO:0071704;GO:1901360;GO:…	K00838	3S5X5	E	sp|O14192|AATR1_SCHPO Aromatic amino acid aminotransferase C56E4.03 OS=Schizosaccharomyces pombe (strain 972 / ATCC 24843) OX=284812 GN=SPAC56E4.03 PE=3 SV=1	EDP54869.1 aromatic aminotransferase Aro8, putative [Aspergillus fumigatus A1163]	GO:0006082//organic acid metabolic process;GO:0006520//cellular amino acid metabolic process;GO:0006725//cellular aromatic compound metabolic process;GO:0006807//nitrogen compound metabolic process;GO:0008150//biological_process;GO:0008152//metabolic process;GO:0009056//catabolic process;GO:0009063//cellular amino acid catabolic process;GO:0009072//aromatic amino acid family metabolic process;GO:…	GO:0005575//cellular_component;GO:0005622//intracellular anatomical structure;GO:0005623//obsolete cell;GO:0005737//cytoplasm;GO:0044424//obsolete intracellular part;GO:0044464//obsolete cell part;	GO:0003674//molecular_function;GO:0003824//catalytic activity;GO:0008483//transaminase activity;GO:0008793//aromatic-amino-acid:2-oxoglutarate aminotransferase activity;GO:0016740//transferase activity;GO:0016769//transferase activity, transferring nitrogenous groups;GO:0047536//2-aminoadipate transaminase activity;	ko00400(Phenylalanine, tyrosine and tryptophan biosynthesis);ko00380(Tryptophan metabolism);ko00360(Phenylalanine metabolism);ko00350(Tyrosine metabolism);ko00300(Lysine biosynthesis);ko00270(Cysteine and methionine metabolism);ko00130(Ubiquinone and other terpenoid-quinone biosynthesis)
AFUB_056770-T	26372.7	32539.4	20206	0.620969	-0.687407	1.56353e-08	3.60341e-07	scf_000004_A_fumigatus_A1163	2275974	2277484	+	1146	AFUB_056770-T	GO:0001300;GO:0003674;GO:0003824;GO:0004801;GO:0005575;GO:0005622;GO:0005623;GO:0005634;GO:0005654;GO:0005737;GO:0005829;GO:0005975;GO:0005996;GO:0005997;GO:0005999;GO:0006081;GO:0006098;GO:0006139;GO:0006725;GO:0006732;GO:0006733;GO:0006739;GO:0006753;GO:0006793;GO:0006796;GO:0006807;GO:0006950;GO:0006979;GO:0007154;GO:0007165;GO:0007166;GO:0007568;GO:0007569;GO:0008150;GO:0008152;GO:0009052;GO:…	K00616	3S656	H	sp|J9MJK9|TAL1_FUSO4 Transaldolase OS=Fusarium oxysporum f. sp. lycopersici (strain 4287 / CBS 123668 / FGSC 9935 / NRRL 34936) OX=426428 GN=FOXG_03074 PE=1 SV=1	XP_753716.1 transaldolase [Aspergillus fumigatus Af293]	GO:0001300//obsolete chronological cell aging;GO:0005975//carbohydrate metabolic process;GO:0005996//monosaccharide metabolic process;GO:0005997//xylulose metabolic process;GO:0005999//xylulose biosynthetic process;GO:0006081//cellular aldehyde metabolic process;GO:0006098//pentose-phosphate shunt;GO:0006139//nucleobase-containing compound metabolic process;GO:0006725//cellular aromatic compound …	GO:0005575//cellular_component;GO:0005622//intracellular anatomical structure;GO:0005623//obsolete cell;GO:0005634//nucleus;GO:0005654//nucleoplasm;GO:0005737//cytoplasm;GO:0005829//cytosol;GO:0031974//membrane-enclosed lumen;GO:0031981//nuclear lumen;GO:0043226//organelle;GO:0043227//membrane-bounded organelle;GO:0043229//intracellular organelle;GO:0043231//intracellular membrane-bounded organel…	GO:0003674//molecular_function;GO:0003824//catalytic activity;GO:0004801//transaldolase activity;GO:0016740//transferase activity;GO:0016744//transketolase or transaldolase activity;	ko00030(Pentose phosphate pathway)
AFUB_075280-T	590.99	758.009	423.972	0.559323	-0.838246	1.58788e-08	3.65101e-07	scf_000006_A_fumigatus_A1163	898289	899518	+	1023	AFUB_075280-T	-	-	3SDQG	S	-	EDP49499.1 hypothetical protein AFUB_075280 [Aspergillus fumigatus A1163]	-	-	-	-
AFUB_097960-T	676.369	864.204	488.534	0.565299	-0.822914	1.83426e-08	4.20773e-07	scf_000009_A_fumigatus_A1163	1527728	1529228	-	1436	AFUB_097960-T	-	K00851	3S8GW	F	sp|Q10242|GNTK_SCHPO Probable gluconokinase OS=Schizosaccharomyces pombe (strain 972 / ATCC 24843) OX=284812 GN=SPAC4G9.12 PE=3 SV=1	XP_749805.1 thermoresistant gluconokinase family protein [Aspergillus fumigatus Af293]	-	-	-	ko00030(Pentose phosphate pathway)
AFUB_071230-T	325.393	428.294	222.492	0.519484	-0.944849	1.87397e-08	4.28807e-07	scf_000005_A_fumigatus_A1163	2316366	2317415	+	869	AFUB_071230-T	-	-	3SAUQ	S	-	XP_001481574.1 spherulin 4-like cell surface protein, putative [Aspergillus fumigatus Af293]	-	-	-	-
AFUB_095260-T	372.62	487.358	257.882	0.529144	-0.918267	1.87795e-08	4.28807e-07	scf_000009_A_fumigatus_A1163	668135	670731	-	2483	AFUB_095260-T	GO:0003674;GO:0005215;GO:0006810;GO:0008150;GO:0022857;GO:0051179;GO:0051234;GO:0055085	-	3S2ZX	S	sp|D7PHY8|VRTL_PENAE Efflux pump vrtL OS=Penicillium aethiopicum OX=36650 GN=vrtL PE=1 SV=1	XP_747772.1 MFS multidrug transporter, putative [Aspergillus fumigatus Af293]	GO:0006810//transport;GO:0008150//biological_process;GO:0051179//localization;GO:0051234//establishment of localization;GO:0055085//transmembrane transport;	-	GO:0003674//molecular_function;GO:0005215//transporter activity;GO:0022857//transmembrane transporter activity;	-
AFUB_041750-T	242.308	325.755	158.862	0.487673	-1.03601	1.97998e-08	4.51061e-07	scf_000003_A_fumigatus_A1163	2209013	2210373	-	1361	AFUB_041750-T	GO:0005575;GO:0005622;GO:0005623;GO:0005634;GO:0005737;GO:0006412;GO:0006413;GO:0006518;GO:0006807;GO:0008150;GO:0008152;GO:0009058;GO:0009059;GO:0009987;GO:0010467;GO:0019538;GO:0022613;GO:0034641;GO:0034645;GO:0042254;GO:0042273;GO:0043043;GO:0043170;GO:0043226;GO:0043227;GO:0043229;GO:0043231;GO:0043603;GO:0043604;GO:0044085;GO:0044237;GO:0044238;GO:0044249;GO:0044260;GO:0044267;GO:0044271;GO:…	-	3S9DE	S	sp|Q4WWW5|YAE1_ASPFU Protein yae1 OS=Neosartorya fumigata (strain ATCC MYA-4609 / Af293 / CBS 101355 / FGSC A1100) OX=330879 GN=yae1 PE=3 SV=1	EDP53004.1 essential protein Yae1, putative [Aspergillus fumigatus A1163]	GO:0006412//translation;GO:0006413//translational initiation;GO:0006518//peptide metabolic process;GO:0006807//nitrogen compound metabolic process;GO:0008150//biological_process;GO:0008152//metabolic process;GO:0009058//biosynthetic process;GO:0009059//macromolecule biosynthetic process;GO:0009987//cellular process;GO:0010467//gene expression;GO:0019538//protein metabolic process;GO:0022613//ribo…	GO:0005575//cellular_component;GO:0005622//intracellular anatomical structure;GO:0005623//obsolete cell;GO:0005634//nucleus;GO:0005737//cytoplasm;GO:0043226//organelle;GO:0043227//membrane-bounded organelle;GO:0043229//intracellular organelle;GO:0043231//intracellular membrane-bounded organelle;GO:0044424//obsolete intracellular part;GO:0044464//obsolete cell part;	-	-
AFUB_041780-T	997.057	733.671	1260.44	1.718	0.780726	2.05723e-08	4.6681e-07	scf_000003_A_fumigatus_A1163	2220429	2222808	-	2333	AFUB_041780-T	GO:0000295;GO:0003674;GO:0005215;GO:0005346;GO:0005575;GO:0005623;GO:0005886;GO:0005887;GO:0006810;GO:0006811;GO:0006812;GO:0006820;GO:0006862;GO:0008150;GO:0008324;GO:0008509;GO:0008514;GO:0008521;GO:0015075;GO:0015077;GO:0015078;GO:0015215;GO:0015216;GO:0015291;GO:0015293;GO:0015294;GO:0015295;GO:0015318;GO:0015605;GO:0015672;GO:0015711;GO:0015748;GO:0015865;GO:0015868;GO:0015876;GO:0015916;GO:…	-	3S708	P	sp|P38318|YB70_YEAST Uncharacterized membrane protein YBR220C OS=Saccharomyces cerevisiae (strain ATCC 204508 / S288c) OX=559292 GN=YBR220C PE=1 SV=1	XP_754879.1 SD08430p [Aspergillus fumigatus Af293]	GO:0006810//transport;GO:0006811//ion transport;GO:0006812//cation transport;GO:0006820//anion transport;GO:0006862//nucleotide transport;GO:0008150//biological_process;GO:0015711//organic anion transport;GO:0015748//organophosphate ester transport;GO:0015865//purine nucleotide transport;GO:0015868//purine ribonucleotide transport;GO:0015876//acetyl-CoA transport;GO:0015916//fatty-acyl-CoA transp…	GO:0005575//cellular_component;GO:0005623//obsolete cell;GO:0005886//plasma membrane;GO:0005887//integral component of plasma membrane;GO:0016020//membrane;GO:0016021//integral component of membrane;GO:0031224//intrinsic component of membrane;GO:0031226//intrinsic component of plasma membrane;GO:0044425//obsolete membrane part;GO:0044459//obsolete plasma membrane part;GO:0044464//obsolete cell pa…	GO:0000295//adenine nucleotide transmembrane transporter activity;GO:0003674//molecular_function;GO:0005215//transporter activity;GO:0005346//purine ribonucleotide transmembrane transporter activity;GO:0008324//cation transmembrane transporter activity;GO:0008509//anion transmembrane transporter activity;GO:0008514//organic anion transmembrane transporter activity;GO:0008521//acetyl-CoA transmemb…	-
AFUB_050470-T	1753.27	1315.93	2190.62	1.6647	0.735259	2.05855e-08	4.6681e-07	scf_000004_A_fumigatus_A1163	433371	435223	-	1450	AFUB_050470-T	GO:0000228;GO:0000785;GO:0000786;GO:0000788;GO:0000790;GO:0000812;GO:0000956;GO:0001672;GO:0003674;GO:0003676;GO:0003677;GO:0003682;GO:0005488;GO:0005575;GO:0005622;GO:0005623;GO:0005634;GO:0005694;GO:0006139;GO:0006325;GO:0006338;GO:0006342;GO:0006355;GO:0006357;GO:0006401;GO:0006402;GO:0006725;GO:0006807;GO:0006996;GO:0008150;GO:0008152;GO:0009056;GO:0009057;GO:0009889;GO:0009890;GO:0009892;GO:…	K11251	3S8ME	B	sp|Q4WE68|H2AZ_ASPFU Histone H2A.Z OS=Neosartorya fumigata (strain ATCC MYA-4609 / Af293 / CBS 101355 / FGSC A1100) OX=330879 GN=htz1 PE=3 SV=1	XP_001266338.1 histone H2A [Aspergillus fischeri NRRL 181]	GO:0000956//nuclear-transcribed mRNA catabolic process;GO:0001672//regulation of chromatin assembly or disassembly;GO:0006139//nucleobase-containing compound metabolic process;GO:0006325//chromatin organization;GO:0006338//chromatin remodeling;GO:0006355//regulation of transcription, DNA-templated;GO:0006357//regulation of transcription by RNA polymerase II;GO:0006401//RNA catabolic process;GO:00…	GO:0000228//nuclear chromosome;GO:0000785//chromatin;GO:0000786//nucleosome;GO:0000812//Swr1 complex;GO:0005575//cellular_component;GO:0005622//intracellular anatomical structure;GO:0005623//obsolete cell;GO:0005634//nucleus;GO:0005694//chromosome;GO:0031011//Ino80 complex;GO:0031974//membrane-enclosed lumen;GO:0031981//nuclear lumen;GO:0032991//protein-containing complex;GO:0032993//protein-DNA …	GO:0003674//molecular_function;GO:0003676//nucleic acid binding;GO:0003677//DNA binding;GO:0003682//chromatin binding;GO:0005488//binding;GO:0097159//organic cyclic compound binding;GO:1901363//heterocyclic compound binding;	-
AFUB_097420-T	7412.1	5488.4	9335.8	1.70101	0.766388	2.12314e-08	4.80355e-07	scf_000009_A_fumigatus_A1163	1325294	1330065	+	4629	AFUB_097420-T	-	-	3S49H	S	sp|Q00808|HETE1_PODAS Vegetative incompatibility protein HET-E-1 OS=Podospora anserina OX=2587412 GN=HET-E1 PE=4 SV=1	EDP47891.1 Pfs, NACHT and Ankyrin domain protein [Aspergillus fumigatus A1163]	-	-	-	-
AFUB_022150-T	39.4624	64.5814	14.3435	0.2221	-2.17072	2.17228e-08	4.90349e-07	scf_000002_A_fumigatus_A1163	1392864	1393990	-	950	AFUB_022150-T	-	-	3S8YN	S	-	XP_001481658.1 conserved hypothetical protein [Aspergillus fumigatus Af293]	-	-	-	-
AFUB_075180-T	1078.24	608.598	1547.87	2.54334	1.34673	2.19891e-08	4.95231e-07	scf_000006_A_fumigatus_A1163	843703	844558	+	801	AFUB_075180-T	-	K07005	3S85F	S	-	EDP49489.1 conserved hypothetical protein [Aspergillus fumigatus A1163]	-	-	-	-
AFUB_081440-T	51.9416	84.2808	19.6023	0.232584	-2.10418	2.25452e-08	5.06601e-07	scf_000007_A_fumigatus_A1163	493752	495158	-	1407	AFUB_081440-T	-	-	3SF2H	C	sp|P86491|6HN3M_PSEFL 6-hydroxynicotinate 3-monooxygenase OS=Pseudomonas fluorescens OX=294 GN=nicC PE=1 SV=1	EDP48706.1 salicylate hydroxylase, putative [Aspergillus fumigatus A1163]	-	-	-	-
AFUB_016930-T	522.665	672.705	372.624	0.553918	-0.852255	2.32419e-08	5.21072e-07	scf_000001_A_fumigatus_A1163	4820174	4822555	+	2382	AFUB_016930-T	-	-	3SA85	S	-	XP_753121.1 HET domain protein [Aspergillus fumigatus Af293]	-	-	-	-
AFUB_074320-T	50656.5	62355.8	38957.3	0.624758	-0.67863	2.3465e-08	5.24883e-07	scf_000006_A_fumigatus_A1163	615111	616719	+	1170	AFUB_074320-T	GO:0000002;GO:0003674;GO:0005488;GO:0005506;GO:0005575;GO:0005622;GO:0005623;GO:0005737;GO:0005739;GO:0005829;GO:0006725;GO:0006766;GO:0006767;GO:0006772;GO:0006790;GO:0006807;GO:0006996;GO:0007005;GO:0008150;GO:0008152;GO:0008198;GO:0009058;GO:0009110;GO:0009228;GO:0009987;GO:0016043;GO:0017144;GO:0018130;GO:0018131;GO:0019438;GO:0034641;GO:0042364;GO:0042723;GO:0042724;GO:0043167;GO:0043169;GO:…	K03146	3S4T4	H	sp|Q4WMX7|THI4_ASPFU Thiamine thiazole synthase OS=Neosartorya fumigata (strain ATCC MYA-4609 / Af293 / CBS 101355 / FGSC A1100) OX=330879 GN=thiA PE=3 SV=1	XP_750725.1 thiazole biosynthesis enzyme [Aspergillus fumigatus Af293]	GO:0000002//mitochondrial genome maintenance;GO:0006725//cellular aromatic compound metabolic process;GO:0006766//vitamin metabolic process;GO:0006767//water-soluble vitamin metabolic process;GO:0006772//thiamine metabolic process;GO:0006790//sulfur compound metabolic process;GO:0006807//nitrogen compound metabolic process;GO:0006996//organelle organization;GO:0007005//mitochondrion organization;…	GO:0005575//cellular_component;GO:0005622//intracellular anatomical structure;GO:0005623//obsolete cell;GO:0005737//cytoplasm;GO:0005739//mitochondrion;GO:0005829//cytosol;GO:0043226//organelle;GO:0043227//membrane-bounded organelle;GO:0043229//intracellular organelle;GO:0043231//intracellular membrane-bounded organelle;GO:0044424//obsolete intracellular part;GO:0044444//obsolete cytoplasmic part…	GO:0003674//molecular_function;GO:0005488//binding;GO:0005506//iron ion binding;GO:0008198//ferrous iron binding;GO:0043167//ion binding;GO:0043169//cation binding;GO:0046872//metal ion binding;GO:0046914//transition metal ion binding;	ko00730(Thiamine metabolism)
AFUB_010300-T	789.811	577.973	1001.65	1.73304	0.793303	2.51841e-08	5.62067e-07	scf_000001_A_fumigatus_A1163	2909867	2915368	+	5328	AFUB_010300-T	GO:0000166;GO:0000322;GO:0000323;GO:0000324;GO:0000329;GO:0003674;GO:0003824;GO:0005215;GO:0005388;GO:0005488;GO:0005509;GO:0005524;GO:0005575;GO:0005622;GO:0005623;GO:0005737;GO:0005773;GO:0005774;GO:0005886;GO:0005887;GO:0006810;GO:0006811;GO:0006812;GO:0006816;GO:0006873;GO:0006874;GO:0006875;GO:0008144;GO:0008150;GO:0008324;GO:0009987;GO:0015075;GO:0015085;GO:0015318;GO:0015399;GO:0015405;GO:…	K01537	3S7U8	P	sp|Q9HDW7|ATC2_SCHPO Calcium-transporting ATPase 2 OS=Schizosaccharomyces pombe (strain 972 / ATCC 24843) OX=284812 GN=pmc1 PE=3 SV=1	EDP56321.1 P-type calcium ATPase, putative [Aspergillus fumigatus A1163]	GO:0006810//transport;GO:0006811//ion transport;GO:0006812//cation transport;GO:0006816//calcium ion transport;GO:0006873//cellular ion homeostasis;GO:0006874//cellular calcium ion homeostasis;GO:0006875//cellular metal ion homeostasis;GO:0008150//biological_process;GO:0009987//cellular process;GO:0019725//cellular homeostasis;GO:0030001//metal ion transport;GO:0030003//cellular cation homeostasi…	GO:0000322//storage vacuole;GO:0000323//lytic vacuole;GO:0000324//fungal-type vacuole;GO:0000329//fungal-type vacuole membrane;GO:0005575//cellular_component;GO:0005622//intracellular anatomical structure;GO:0005623//obsolete cell;GO:0005737//cytoplasm;GO:0005773//vacuole;GO:0005774//vacuolar membrane;GO:0005886//plasma membrane;GO:0005887//integral component of plasma membrane;GO:0016020//membra…	GO:0000166//nucleotide binding;GO:0003674//molecular_function;GO:0003824//catalytic activity;GO:0005215//transporter activity;GO:0005388//P-type calcium transporter activity;GO:0005488//binding;GO:0005509//calcium ion binding;GO:0005524//ATP binding;GO:0008144//obsolete drug binding;GO:0008324//cation transmembrane transporter activity;GO:0015075//ion transmembrane transporter activity;GO:0015085…	-
AFUB_049340-T	53.518	83.7386	23.2975	0.278217	-1.84572	2.53808e-08	5.6518e-07	scf_000004_A_fumigatus_A1163	164864	165733	+	870	AFUB_049340-T	-	-	3SBDY	S	-	EDP50933.1 G-protein signalling regulator, putative [Aspergillus fumigatus A1163]	-	-	-	-
AFUB_090810-T	220.958	308.942	132.973	0.430415	-1.2162	2.59547e-08	5.76662e-07	scf_000008_A_fumigatus_A1163	1237555	1238991	-	1302	AFUB_090810-T	-	-	3S31I	S	-	XP_748986.1 conserved hypothetical protein [Aspergillus fumigatus Af293]	-	-	-	-
AFUB_049860-T	376.033	181.447	570.619	3.14484	1.65298	2.81717e-08	6.24514e-07	scf_000004_A_fumigatus_A1163	269254	271346	-	1939	AFUB_049860-T	-	K08157	3SBRX	S	sp|G1UB37|FLU1_CANAL Major facilitator superfamily multidrug transporter FLU1 OS=Candida albicans (strain SC5314 / ATCC MYA-2876) OX=237561 GN=FLU1 PE=2 SV=1	XP_748207.1 MFS multidrug transporter, putative [Aspergillus fumigatus Af293]	-	-	-	-
AFUB_097090-T	138.577	261.728	15.426	0.0589391	-4.08463	2.83807e-08	6.2774e-07	scf_000009_A_fumigatus_A1163	1229394	1230318	-	869	AFUB_097090-T	-	-	3SFDG	S	sp|D4ATS1|A7637_ARTBC Uncharacterized secreted protein ARB_07637 OS=Arthroderma benhamiae (strain ATCC MYA-4681 / CBS 112371) OX=663331 GN=ARB_07637 PE=1 SV=1	XP_731512.1 IgE-binding protein [Aspergillus fumigatus Af293]	-	-	-	-
AFUB_030400-T	4276.56	1871.42	6681.71	3.5704	1.83609	2.95677e-08	6.52535e-07	scf_000002_A_fumigatus_A1163	3861889	3864187	-	2299	AFUB_030400-T	-	K08900	3S6CP	O	sp|Q54DY9|BCS1B_DICDI Probable mitochondrial chaperone BCS1-B OS=Dictyostelium discoideum OX=44689 GN=bcsl1b PE=3 SV=1	KAF4261547.1 hypothetical protein CNMCM8714_000554 [Aspergillus fumigatus]	-	-	-	-
AFUB_090520-T	84.8315	39.5268	130.136	3.29236	1.71912	3.09084e-08	6.80604e-07	scf_000008_A_fumigatus_A1163	1167383	1168518	-	978	AFUB_090520-T	-	-	3S971	E	-	EDP48336.1 N-acetyltransferase, GNAT family, putative [Aspergillus fumigatus A1163]	-	-	-	-
AFUB_102000-T	456.608	589.694	323.523	0.548628	-0.866099	3.21888e-08	7.07223e-07	scf_000011_A_fumigatus_A1163	434263	435198	+	936	AFUB_102000-T	-	-	3SDRD	-	-	KMK59933.1 hypothetical protein Y699_01134 [Aspergillus fumigatus Z5]	-	-	-	-
AFUB_055140-T	2564.83	1948.52	3181.14	1.63259	0.707163	3.31268e-08	7.26219e-07	scf_000004_A_fumigatus_A1163	1801605	1803024	-	1383	AFUB_055140-T	GO:0000322;GO:0000323;GO:0000324;GO:0000329;GO:0003674;GO:0003824;GO:0004439;GO:0005575;GO:0005622;GO:0005623;GO:0005737;GO:0005773;GO:0005774;GO:0005783;GO:0006629;GO:0006644;GO:0006650;GO:0006793;GO:0006796;GO:0008150;GO:0008152;GO:0009987;GO:0012505;GO:0016020;GO:0016311;GO:0016787;GO:0016788;GO:0016791;GO:0019637;GO:0030258;GO:0031090;GO:0034593;GO:0034595;GO:0042578;GO:0043226;GO:0043227;GO:…	-	3S638	U	sp|D7PF45|SHIP2_PIG Phosphatidylinositol 3,4,5-trisphosphate 5-phosphatase 2 OS=Sus scrofa OX=9823 GN=INPPL1 PE=1 SV=2	EDP51506.1 Rab small monomeric GTPase Rab7, putative [Aspergillus fumigatus A1163]	GO:0006629//lipid metabolic process;GO:0006644//phospholipid metabolic process;GO:0006650//glycerophospholipid metabolic process;GO:0006793//phosphorus metabolic process;GO:0006796//phosphate-containing compound metabolic process;GO:0008150//biological_process;GO:0008152//metabolic process;GO:0009987//cellular process;GO:0016311//dephosphorylation;GO:0019637//organophosphate metabolic process;GO:…	GO:0000322//storage vacuole;GO:0000323//lytic vacuole;GO:0000324//fungal-type vacuole;GO:0000329//fungal-type vacuole membrane;GO:0005575//cellular_component;GO:0005622//intracellular anatomical structure;GO:0005623//obsolete cell;GO:0005737//cytoplasm;GO:0005773//vacuole;GO:0005774//vacuolar membrane;GO:0005783//endoplasmic reticulum;GO:0012505//endomembrane system;GO:0016020//membrane;GO:003109…	GO:0003674//molecular_function;GO:0003824//catalytic activity;GO:0004439//phosphatidylinositol-4,5-bisphosphate 5-phosphatase activity;GO:0016787//hydrolase activity;GO:0016788//hydrolase activity, acting on ester bonds;GO:0016791//phosphatase activity;GO:0034593//phosphatidylinositol bisphosphate phosphatase activity;GO:0034595//phosphatidylinositol phosphate 5-phosphatase activity;GO:0042578//p…	-
AFUB_100990-T	35.6136	58.8126	12.4146	0.211087	-2.24409	3.33325e-08	7.27627e-07	scf_000011_A_fumigatus_A1163	140177	141474	+	792	AFUB_100990-T	-	-	3SBRK	-	-	EDP47104.1 hypothetical protein AFUB_100990 [Aspergillus fumigatus A1163]	-	-	-	-
AFUB_046340-T	869.535	605.793	1133.28	1.87074	0.903606	3.33382e-08	7.27627e-07	scf_000003_A_fumigatus_A1163	3613218	3615141	+	1617	AFUB_046340-T	-	-	3S2SW	S	sp|W7N2B4|FUB11_GIBM7 Efflux pump FUB11 OS=Gibberella moniliformis (strain M3125 / FGSC 7600) OX=334819 GN=FUB11 PE=1 SV=2	EDP53457.1 MFS multidrug transporter, putative [Aspergillus fumigatus A1163]	-	-	-	-
AFUB_003230-T	269.46	181.335	357.586	1.97197	0.979637	3.39328e-08	7.38972e-07	scf_000001_A_fumigatus_A1163	890036	891252	+	1095	AFUB_003230-T	-	K12386	3S37U	E	sp|Q9VCR7|CTNS_DROME Cystinosin homolog OS=Drosophila melanogaster OX=7227 GN=CG17119 PE=1 SV=2	EDP55626.1 L-cystine transporter, putative [Aspergillus fumigatus A1163]	-	-	-	-
AFUB_044810-T	6780.87	10257.4	3304.35	0.322143	-1.63423	3.46306e-08	7.52512e-07	scf_000003_A_fumigatus_A1163	3191631	3193943	-	2157	AFUB_044810-T	GO:0003674;GO:0005215;GO:0005575;GO:0005623;GO:0005886;GO:0005887;GO:0006810;GO:0006873;GO:0006875;GO:0006879;GO:0008150;GO:0009987;GO:0015343;GO:0015688;GO:0015891;GO:0016020;GO:0016021;GO:0019725;GO:0022857;GO:0030003;GO:0031224;GO:0031226;GO:0033212;GO:0033214;GO:0042592;GO:0044425;GO:0044459;GO:0044464;GO:0044718;GO:0046916;GO:0048878;GO:0050801;GO:0051179;GO:0051181;GO:0051184;GO:0051234;GO:…	-	3S6U4	U	sp|Q870L2|MIRB_EMENI Siderophore iron transporter mirB OS=Emericella nidulans (strain FGSC A4 / ATCC 38163 / CBS 112.46 / NRRL 194 / M139) OX=227321 GN=mirB PE=3 SV=1	EDP53308.1 MFS siderophore transporter MirB-like, putative [Aspergillus fumigatus A1163]	GO:0006810//transport;GO:0006873//cellular ion homeostasis;GO:0006875//cellular metal ion homeostasis;GO:0006879//cellular iron ion homeostasis;GO:0008150//biological_process;GO:0009987//cellular process;GO:0015891//siderophore transport;GO:0019725//cellular homeostasis;GO:0030003//cellular cation homeostasis;GO:0033212//iron import into cell;GO:0033214//siderophore-dependent iron import into cel…	GO:0005575//cellular_component;GO:0005623//obsolete cell;GO:0005886//plasma membrane;GO:0005887//integral component of plasma membrane;GO:0016020//membrane;GO:0016021//integral component of membrane;GO:0031224//intrinsic component of membrane;GO:0031226//intrinsic component of plasma membrane;GO:0044425//obsolete membrane part;GO:0044459//obsolete plasma membrane part;GO:0044464//obsolete cell pa…	GO:0003674//molecular_function;GO:0005215//transporter activity;GO:0015343//siderophore transmembrane transporter activity;GO:0022857//transmembrane transporter activity;GO:0051184//obsolete cofactor transmembrane transporter activity;	-
AFUB_099290-T	2098.25	3176.53	1019.96	0.321092	-1.63894	3.69955e-08	8.01639e-07	scf_000010_A_fumigatus_A1163	328023	329612	+	1479	AFUB_099290-T	-	-	3S4WW	G	-	EDP47328.1 dienelactone hydrolase [Aspergillus fumigatus A1163]	-	-	-	-
AFUB_059550-T	218.814	143.734	293.893	2.04469	1.03188	3.70536e-08	8.01639e-07	scf_000004_A_fumigatus_A1163	3003263	3005861	-	2599	AFUB_059550-T	-	-	3S490	G	sp|Q08280|BSC6_YEAST Bypass of stop codon protein 6 OS=Saccharomyces cerevisiae (strain ATCC 204508 / S288c) OX=559292 GN=BSC6 PE=1 SV=1	XP_753453.1 MFS efflux transporter, putative [Aspergillus fumigatus Af293]	-	-	-	-
AFUB_001200-T	5814.72	4461.49	7167.95	1.60663	0.684035	3.74604e-08	8.0867e-07	scf_000001_A_fumigatus_A1163	319898	321582	-	1632	AFUB_001200-T	GO:0000322;GO:0000323;GO:0000324;GO:0000328;GO:0003674;GO:0003824;GO:0004180;GO:0004185;GO:0005575;GO:0005576;GO:0005622;GO:0005623;GO:0005737;GO:0005773;GO:0005775;GO:0005783;GO:0006508;GO:0006518;GO:0006807;GO:0007039;GO:0008150;GO:0008152;GO:0008233;GO:0008236;GO:0008238;GO:0009056;GO:0009057;GO:0009058;GO:0009987;GO:0012505;GO:0016787;GO:0017171;GO:0019538;GO:0019748;GO:0030163;GO:0031974;GO:…	K13289	3S40Q	O	sp|Q5VJG9|CBPYA_ASPFU Carboxypeptidase Y homolog A OS=Neosartorya fumigata (strain ATCC MYA-4609 / Af293 / CBS 101355 / FGSC A1100) OX=330879 GN=cpyA PE=3 SV=1	EDP55428.1 carboxypeptidase CpyA/Prc1, putative [Aspergillus fumigatus A1163]	GO:0006508//proteolysis;GO:0006518//peptide metabolic process;GO:0006807//nitrogen compound metabolic process;GO:0007039//protein catabolic process in the vacuole;GO:0008150//biological_process;GO:0008152//metabolic process;GO:0009056//catabolic process;GO:0009057//macromolecule catabolic process;GO:0009058//biosynthetic process;GO:0009987//cellular process;GO:0019538//protein metabolic process;G…	GO:0000322//storage vacuole;GO:0000323//lytic vacuole;GO:0000324//fungal-type vacuole;GO:0000328//fungal-type vacuole lumen;GO:0005575//cellular_component;GO:0005576//extracellular region;GO:0005622//intracellular anatomical structure;GO:0005623//obsolete cell;GO:0005737//cytoplasm;GO:0005773//vacuole;GO:0005775//vacuolar lumen;GO:0005783//endoplasmic reticulum;GO:0012505//endomembrane system;GO:…	GO:0003674//molecular_function;GO:0003824//catalytic activity;GO:0004180//carboxypeptidase activity;GO:0004185//serine-type carboxypeptidase activity;GO:0008233//peptidase activity;GO:0008236//serine-type peptidase activity;GO:0008238//exopeptidase activity;GO:0016787//hydrolase activity;GO:0017171//serine hydrolase activity;GO:0070008//serine-type exopeptidase activity;GO:0140096//catalytic acti…	-
AFUB_096410-T	132.164	185.259	79.0681	0.426796	-1.22838	3.87267e-08	8.34185e-07	scf_000009_A_fumigatus_A1163	1022789	1025477	+	2531	AFUB_096410-T	GO:0003674;GO:0005215;GO:0005342;GO:0005575;GO:0005623;GO:0005886;GO:0006810;GO:0006811;GO:0006820;GO:0006855;GO:0008028;GO:0008150;GO:0008509;GO:0008514;GO:0015075;GO:0015225;GO:0015238;GO:0015318;GO:0015711;GO:0015718;GO:0015849;GO:0015878;GO:0015893;GO:0016020;GO:0016021;GO:0022857;GO:0031224;GO:0034220;GO:0035461;GO:0042221;GO:0042493;GO:0042886;GO:0042887;GO:0044425;GO:0044464;GO:0046942;GO:…	-	3S5V7	G	sp|P39709|SEO1_YEAST Probable transporter SEO1 OS=Saccharomyces cerevisiae (strain ATCC 204508 / S288c) OX=559292 GN=SEO1 PE=1 SV=1	EDP47789.1 MFS transporter (Seo1), putative [Aspergillus fumigatus A1163]	GO:0006810//transport;GO:0006811//ion transport;GO:0006820//anion transport;GO:0006855//xenobiotic transmembrane transport;GO:0008150//biological_process;GO:0015711//organic anion transport;GO:0015718//monocarboxylic acid transport;GO:0015849//organic acid transport;GO:0015878//biotin transport;GO:0034220//ion transmembrane transport;GO:0035461//vitamin transmembrane transport;GO:0042221//respons…	GO:0005575//cellular_component;GO:0005623//obsolete cell;GO:0005886//plasma membrane;GO:0016020//membrane;GO:0016021//integral component of membrane;GO:0031224//intrinsic component of membrane;GO:0044425//obsolete membrane part;GO:0044464//obsolete cell part;GO:0071944//cell periphery;	GO:0003674//molecular_function;GO:0005215//transporter activity;GO:0005342//organic acid transmembrane transporter activity;GO:0008028//monocarboxylic acid transmembrane transporter activity;GO:0008509//anion transmembrane transporter activity;GO:0008514//organic anion transmembrane transporter activity;GO:0015075//ion transmembrane transporter activity;GO:0015225//biotin transmembrane transporte…	-
AFUB_079570-T	52.0039	81.3202	22.6877	0.278992	-1.8417	3.89322e-08	8.36788e-07	scf_000006_A_fumigatus_A1163	2109169	2111028	-	1596	AFUB_079570-T	-	-	3SCHN	G	sp|A7LXU0|GH43B_BACO1 Non-reducing end alpha-L-arabinofuranosidase BoGH43B OS=Bacteroides ovatus (strain ATCC 8483 / DSM 1896 / JCM 5824 / BCRC 10623 / CCUG 4943 / NCTC 11153) OX=411476 GN=BACOVA_02656 PE=1 SV=2	XP_749873.1 beta-xylosidase [Aspergillus fumigatus Af293]	-	-	-	-
AFUB_078180-T	891.95	1284.98	498.922	0.388272	-1.36486	3.99824e-08	8.57497e-07	scf_000006_A_fumigatus_A1163	1749612	1751340	+	1622	AFUB_078180-T	-	-	3SE15	-	-	EDP49786.1 conserved hypothetical protein [Aspergillus fumigatus A1163]	-	-	-	-
AFUB_013480-T	323.688	423.768	223.607	0.527665	-0.922306	4.33325e-08	9.27334e-07	scf_000001_A_fumigatus_A1163	3809851	3811554	-	1534	AFUB_013480-T	-	-	3S892	S	-	XP_752769.1 conserved hypothetical protein [Aspergillus fumigatus Af293]	-	-	-	-
AFUB_100130-T	1594.2	1985.74	1202.66	0.605649	-0.723445	4.36838e-08	9.32834e-07	scf_000010_A_fumigatus_A1163	530394	535037	-	4569	AFUB_100130-T	GO:0003674;GO:0003824;GO:0004620;GO:0004622;GO:0005575;GO:0005622;GO:0005623;GO:0005737;GO:0005783;GO:0005789;GO:0006629;GO:0006644;GO:0006650;GO:0006793;GO:0006796;GO:0006807;GO:0008150;GO:0008152;GO:0009056;GO:0009395;GO:0009405;GO:0009889;GO:0009987;GO:0012505;GO:0016020;GO:0016021;GO:0016042;GO:0016298;GO:0016787;GO:0016788;GO:0019216;GO:0019220;GO:0019222;GO:0019637;GO:0031224;GO:0031323;GO:…	K14676	3S5BP	I	sp|Q4WA15|NTE1_ASPFU Lysophospholipase nte1 OS=Neosartorya fumigata (strain ATCC MYA-4609 / Af293 / CBS 101355 / FGSC A1100) OX=330879 GN=nte1 PE=3 SV=1	XP_746486.1 Patatin-like serine hydrolase, putative [Aspergillus fumigatus Af293]	GO:0006629//lipid metabolic process;GO:0006644//phospholipid metabolic process;GO:0006650//glycerophospholipid metabolic process;GO:0006793//phosphorus metabolic process;GO:0006796//phosphate-containing compound metabolic process;GO:0006807//nitrogen compound metabolic process;GO:0008150//biological_process;GO:0008152//metabolic process;GO:0009056//catabolic process;GO:0009395//phospholipid catab…	GO:0005575//cellular_component;GO:0005622//intracellular anatomical structure;GO:0005623//obsolete cell;GO:0005737//cytoplasm;GO:0005783//endoplasmic reticulum;GO:0005789//endoplasmic reticulum membrane;GO:0012505//endomembrane system;GO:0016020//membrane;GO:0016021//integral component of membrane;GO:0031224//intrinsic component of membrane;GO:0031984//organelle subcompartment;GO:0042175//nuclear…	GO:0003674//molecular_function;GO:0003824//catalytic activity;GO:0004620//phospholipase activity;GO:0004622//lysophospholipase activity;GO:0016298//lipase activity;GO:0016787//hydrolase activity;GO:0016788//hydrolase activity, acting on ester bonds;GO:0052689//carboxylic ester hydrolase activity;	ko00564(Glycerophospholipid metabolism)
AFUB_030970-T	36.5802	65.9492	7.21114	0.109344	-3.19306	4.60889e-08	9.82072e-07	scf_000002_A_fumigatus_A1163	4029006	4030483	+	1302	AFUB_030970-T	-	K01647	3S57T	C	sp|Q2TXF1|ORYE_ASPOR Citrate synthase-like protein oryE OS=Aspergillus oryzae (strain ATCC 42149 / RIB 40) OX=510516 GN=oryE PE=3 SV=1	XP_001481680.1 citrate synthase, putative [Aspergillus fumigatus Af293]	-	-	-	ko00630(Glyoxylate and dicarboxylate metabolism);ko00020(Citrate cycle (TCA cycle))
AFUB_001540-T	750.811	511.127	990.494	1.93786	0.954468	5.04695e-08	1.0731e-06	scf_000001_A_fumigatus_A1163	417905	418918	+	1014	AFUB_001540-T	-	-	3S8HR	-	-	XP_751199.1 hypothetical protein AFUA_6G13220 [Aspergillus fumigatus Af293]	-	-	-	-
AFUB_056260-T	360.929	148.707	573.151	3.85424	1.94645	5.10871e-08	1.0839e-06	scf_000004_A_fumigatus_A1163	2120564	2121954	-	1391	AFUB_056260-T	-	-	3SCYP	-	-	EDP51615.1 conserved hypothetical protein [Aspergillus fumigatus A1163]	-	-	-	-
AFUB_099190-T	4197.02	5323.96	3070.08	0.576654	-0.794223	5.30141e-08	1.12238e-06	scf_000010_A_fumigatus_A1163	297867	299187	+	1212	AFUB_099190-T	-	-	3S9I9	-	-	KAF4256654.1 hypothetical protein CNMCM8714_003427 [Aspergillus fumigatus]	-	-	-	-
AFUB_050440-T	610.657	821.895	399.419	0.485973	-1.04105	5.51685e-08	1.16549e-06	scf_000004_A_fumigatus_A1163	420297	421313	-	957	AFUB_050440-T	-	-	3S7BK	S	sp|Q9P430|XYL1_SCHSH NAD(P)H-dependent D-xylose reductase OS=Scheffersomyces shehatae OX=45589 GN=XYL1 PE=3 SV=1	EDP51042.1 aldo-keto reductase (AKR), putative [Aspergillus fumigatus A1163]	-	-	-	-
AFUB_041100-T	30018.8	13844.6	46193	3.33653	1.73835	5.59226e-08	1.17891e-06	scf_000003_A_fumigatus_A1163	1998773	2001512	-	2667	AFUB_041100-T	-	-	3S7CN	S	sp|Q9P8W3|ACE1_HYPJE Zinc finger transcription factor ace1 OS=Hypocrea jecorina OX=51453 GN=ace1 PE=4 SV=1	EDP52937.1 C2H2 transcription factor (Ace1), putative [Aspergillus fumigatus A1163]	-	-	-	-
AFUB_051470-T	1083.71	1357.2	810.209	0.596969	-0.744272	5.70265e-08	1.19714e-06	scf_000004_A_fumigatus_A1163	720078	722749	+	2034	AFUB_051470-T	-	-	3S4WE	S	-	XP_748048.1 conserved hypothetical protein [Aspergillus fumigatus Af293]	-	-	-	-
AFUB_004010-T	982.551	1234.51	730.587	0.591801	-0.756815	5.70298e-08	1.19714e-06	scf_000001_A_fumigatus_A1163	1112375	1113736	+	1251	AFUB_004010-T	GO:0000003;GO:0000272;GO:0000322;GO:0000323;GO:0000324;GO:0000746;GO:0000747;GO:0000935;GO:0003006;GO:0003674;GO:0003824;GO:0004338;GO:0004553;GO:0005488;GO:0005515;GO:0005575;GO:0005576;GO:0005618;GO:0005619;GO:0005622;GO:0005623;GO:0005628;GO:0005737;GO:0005773;GO:0005856;GO:0005886;GO:0005937;GO:0005975;GO:0005976;GO:0006073;GO:0007049;GO:0007155;GO:0008150;GO:0008152;GO:0008422;GO:0009056;GO:…	K01210	3S3VT	G	sp|B0XN12|EXGA_ASPFC Probable glucan 1,3-beta-glucosidase A OS=Neosartorya fumigata (strain CEA10 / CBS 144.89 / FGSC A1163) OX=451804 GN=exgA PE=3 SV=1	B0XN12.1 RecName: Full=Probable glucan 1,3-beta-glucosidase A; AltName: Full=Exo-1,3-beta-glucanase 1; AltName: Full=Exo-1,3-beta-glucanase A; Flags: Precursor [Aspergillus fumigatus A1163]	GO:0000003//reproduction;GO:0000272//polysaccharide catabolic process;GO:0000746//conjugation;GO:0000747//conjugation with cellular fusion;GO:0003006//developmental process involved in reproduction;GO:0005975//carbohydrate metabolic process;GO:0005976//polysaccharide metabolic process;GO:0006073//cellular glucan metabolic process;GO:0007049//cell cycle;GO:0007155//cell adhesion;GO:0008150//biolog…	GO:0000322//storage vacuole;GO:0000323//lytic vacuole;GO:0000324//fungal-type vacuole;GO:0000935//division septum;GO:0005575//cellular_component;GO:0005576//extracellular region;GO:0005618//cell wall;GO:0005619//ascospore wall;GO:0005622//intracellular anatomical structure;GO:0005623//obsolete cell;GO:0005628//prospore membrane;GO:0005737//cytoplasm;GO:0005773//vacuole;GO:0005856//cytoskeleton;GO…	GO:0003674//molecular_function;GO:0003824//catalytic activity;GO:0004338//glucan exo-1,3-beta-glucosidase activity;GO:0004553//hydrolase activity, hydrolyzing O-glycosyl compounds;GO:0005488//binding;GO:0005515//protein binding;GO:0008422//beta-glucosidase activity;GO:0015926//glucosidase activity;GO:0016787//hydrolase activity;GO:0016798//hydrolase activity, acting on glycosyl bonds;GO:0046557//…	ko00500(Starch and sucrose metabolism)
AFUB_019900-T	1176.42	877.049	1475.8	1.68269	0.750768	5.85535e-08	1.22652e-06	scf_000002_A_fumigatus_A1163	717729	718134	-	333	AFUB_019900-T	-	-	3S9A0	S	sp|Q9SR97|YIPL1_ARATH Protein yippee-like At3g08990 OS=Arabidopsis thaliana OX=3702 GN=At3g08990 PE=2 SV=2	XP_749417.1 Yippee zinc-binding protein Moh1, putative [Aspergillus fumigatus Af293]	-	-	-	-
AFUB_029640-T	604.936	440.713	769.159	1.74526	0.803442	5.91509e-08	1.23642e-06	scf_000002_A_fumigatus_A1163	3639147	3641102	+	1956	AFUB_029640-T	-	-	3S4V5	S	-	XP_755734.1 conserved hypothetical protein [Aspergillus fumigatus Af293]	-	-	-	-
AFUB_068840-T	921.559	686.668	1156.45	1.68415	0.752019	5.95019e-08	1.24039e-06	scf_000005_A_fumigatus_A1163	1686433	1687722	+	1035	AFUB_068840-T	GO:0003674;GO:0003712;GO:0003714;GO:0003824;GO:0005488;GO:0005515;GO:0005575;GO:0005622;GO:0005623;GO:0005634;GO:0005737;GO:0005739;GO:0005829;GO:0006081;GO:0006082;GO:0006091;GO:0008150;GO:0008152;GO:0009056;GO:0009436;GO:0009889;GO:0009890;GO:0009892;GO:0009987;GO:0010556;GO:0010558;GO:0010605;GO:0016054;GO:0016491;GO:0016614;GO:0016616;GO:0016618;GO:0019219;GO:0019222;GO:0019752;GO:0030267;GO:…	K00058	3S6TV	E	sp|O14075|YEAA_SCHPO Putative 2-hydroxyacid dehydrogenase UNK4.10 OS=Schizosaccharomyces pombe (strain 972 / ATCC 24843) OX=284812 GN=SPAC2E11.10 PE=2 SV=1	EDP50547.1 glyoxylate reductase [Aspergillus fumigatus A1163]	GO:0006081//cellular aldehyde metabolic process;GO:0006082//organic acid metabolic process;GO:0006091//generation of precursor metabolites and energy;GO:0008150//biological_process;GO:0008152//metabolic process;GO:0009056//catabolic process;GO:0009436//glyoxylate catabolic process;GO:0009889//regulation of biosynthetic process;GO:0009890//negative regulation of biosynthetic process;GO:0009892//ne…	GO:0005575//cellular_component;GO:0005622//intracellular anatomical structure;GO:0005623//obsolete cell;GO:0005634//nucleus;GO:0005737//cytoplasm;GO:0005739//mitochondrion;GO:0005829//cytosol;GO:0043226//organelle;GO:0043227//membrane-bounded organelle;GO:0043229//intracellular organelle;GO:0043231//intracellular membrane-bounded organelle;GO:0044424//obsolete intracellular part;GO:0044444//obsol…	GO:0003674//molecular_function;GO:0003712//transcription coregulator activity;GO:0003714//transcription corepressor activity;GO:0003824//catalytic activity;GO:0005488//binding;GO:0005515//protein binding;GO:0016491//oxidoreductase activity;GO:0016614//oxidoreductase activity, acting on CH-OH group of donors;GO:0016616//oxidoreductase activity, acting on the CH-OH group of donors, NAD or NADP as a…	ko00680(Methane metabolism);ko00270(Cysteine and methionine metabolism);ko00260(Glycine, serine and threonine metabolism)
AFUB_074470-T	1137.34	849.95	1424.72	1.67624	0.74523	5.95919e-08	1.24039e-06	scf_000006_A_fumigatus_A1163	655326	657654	-	2084	AFUB_074470-T	GO:0000131;GO:0003674;GO:0003824;GO:0005488;GO:0005575;GO:0005576;GO:0005618;GO:0005622;GO:0005623;GO:0005886;GO:0005975;GO:0005976;GO:0006022;GO:0006030;GO:0006037;GO:0006040;GO:0006807;GO:0008150;GO:0008152;GO:0009277;GO:0009986;GO:0009987;GO:0010383;GO:0016020;GO:0016043;GO:0016740;GO:0016757;GO:0017144;GO:0019863;GO:0019865;GO:0030312;GO:0030445;GO:0030446;GO:0031224;GO:0031225;GO:0031226;GO:…	-	3S3ZF	G	sp|D4ALQ5|CRH11_ARTBC Probable extracellular glycosidase ARB_05253 OS=Arthroderma benhamiae (strain ATCC MYA-4681 / CBS 112371) OX=663331 GN=ARB_05253 PE=1 SV=2	EDP49420.1 cell wall glucanase, putative [Aspergillus fumigatus A1163]	GO:0005975//carbohydrate metabolic process;GO:0005976//polysaccharide metabolic process;GO:0006022//aminoglycan metabolic process;GO:0006030//chitin metabolic process;GO:0006037//cell wall chitin metabolic process;GO:0006040//amino sugar metabolic process;GO:0006807//nitrogen compound metabolic process;GO:0008150//biological_process;GO:0008152//metabolic process;GO:0009987//cellular process;GO:00…	GO:0000131//incipient cellular bud site;GO:0005575//cellular_component;GO:0005576//extracellular region;GO:0005618//cell wall;GO:0005622//intracellular anatomical structure;GO:0005623//obsolete cell;GO:0005886//plasma membrane;GO:0009277//fungal-type cell wall;GO:0009986//cell surface;GO:0016020//membrane;GO:0030312//external encapsulating structure;GO:0030445//yeast-form cell wall;GO:0030446//hy…	GO:0003674//molecular_function;GO:0003824//catalytic activity;GO:0005488//binding;GO:0016740//transferase activity;GO:0016757//glycosyltransferase activity;GO:0019863//IgE binding;GO:0019865//immunoglobulin binding;GO:0044877//protein-containing complex binding;	-
AFUB_084670-T	106.142	59.1181	153.165	2.59083	1.37341	6.25178e-08	1.29856e-06	scf_000007_A_fumigatus_A1163	1448421	1450063	-	1564	AFUB_084670-T	-	-	3S93D	S	sp|Q5B288|Y5342_EMENI Uncharacterized protein AN5342 OS=Emericella nidulans (strain FGSC A4 / ATCC 38163 / CBS 112.46 / NRRL 194 / M139) OX=227321 GN=AN5342 PE=1 SV=1	XP_747012.1 C6 finger domain protein, putative [Aspergillus fumigatus Af293]	-	-	-	-
AFUB_071660-T	2264.81	1724.55	2805.06	1.62654	0.70181	6.37074e-08	1.32049e-06	scf_000005_A_fumigatus_A1163	2503238	2505689	+	2055	AFUB_071660-T	-	-	3SB7S	S	-	EDP50826.1 C2H2 finger domain protein, putative [Aspergillus fumigatus A1163]	-	-	-	-
AFUB_016540-T	77.3041	114.135	40.4732	0.354608	-1.4957	6.55916e-08	1.3567e-06	scf_000001_A_fumigatus_A1163	4688203	4690250	+	1902	AFUB_016540-T	GO:0000023;GO:0000025;GO:0000429;GO:0000436;GO:0000976;GO:0000977;GO:0000978;GO:0000981;GO:0000982;GO:0000987;GO:0001012;GO:0001067;GO:0001077;GO:0001228;GO:0003674;GO:0003676;GO:0003677;GO:0003690;GO:0003700;GO:0005488;GO:0005575;GO:0005622;GO:0005623;GO:0005634;GO:0005975;GO:0005984;GO:0006139;GO:0006351;GO:0006355;GO:0006357;GO:0006366;GO:0006725;GO:0006807;GO:0007154;GO:0007584;GO:0008150;GO:…	-	3S8QU	K	sp|P53338|MAL13_YEAST Maltose fermentation regulatory protein MAL13 OS=Saccharomyces cerevisiae (strain ATCC 204508 / S288c) OX=559292 GN=MAL13 PE=3 SV=1	XP_753083.1 C6 transcription factor, putative [Aspergillus fumigatus Af293]	GO:0000023//maltose metabolic process;GO:0000025//maltose catabolic process;GO:0000429//carbon catabolite regulation of transcription from RNA polymerase II promoter;GO:0000436//carbon catabolite activation of transcription from RNA polymerase II promoter;GO:0005975//carbohydrate metabolic process;GO:0005984//disaccharide metabolic process;GO:0006139//nucleobase-containing compound metabolic proc…	GO:0005575//cellular_component;GO:0005622//intracellular anatomical structure;GO:0005623//obsolete cell;GO:0005634//nucleus;GO:0043226//organelle;GO:0043227//membrane-bounded organelle;GO:0043229//intracellular organelle;GO:0043231//intracellular membrane-bounded organelle;GO:0044424//obsolete intracellular part;GO:0044464//obsolete cell part;	GO:0000976//transcription cis-regulatory region binding;GO:0000977//RNA polymerase II transcription regulatory region sequence-specific DNA binding;GO:0000978//RNA polymerase II cis-regulatory region sequence-specific DNA binding;GO:0000981//DNA-binding transcription factor activity, RNA polymerase II-specific;GO:0000987//cis-regulatory region sequence-specific DNA binding;GO:0001067//transcripti…	-
AFUB_041190-T	691.146	507.519	874.773	1.72363	0.785447	6.63827e-08	1.3702e-06	scf_000003_A_fumigatus_A1163	2036253	2037183	+	891	AFUB_041190-T	-	-	3S443	H	sp|B8NM79|USTS_ASPFN Glutathione S-transferase-like protein ustS OS=Aspergillus flavus (strain ATCC 200026 / FGSC A1120 / IAM 13836 / NRRL 3357 / JCM 12722 / SRRC 167) OX=332952 GN=ustS PE=1 SV=2	EDP52947.1 glutathione S-transferase, putative [Aspergillus fumigatus A1163]	-	-	-	-
AFUB_046090-T	3489.24	2679.05	4299.42	1.60483	0.682418	6.7195e-08	1.38408e-06	scf_000003_A_fumigatus_A1163	3562652	3563107	+	456	AFUB_046090-T	-	-	3SE0K	J	sp|P16251|Y2049_STRCO Uncharacterized protein SCO2049 OS=Streptomyces coelicolor (strain ATCC BAA-471 / A3(2) / M145) OX=100226 GN=SCO2049 PE=4 SV=2	XP_001481589.1 YjgH family protein [Aspergillus fumigatus Af293]	-	-	-	-
AFUB_093330-T	301.812	152.332	451.293	2.96256	1.56685	6.95583e-08	1.42978e-06	scf_000009_A_fumigatus_A1163	127108	131123	+	3342	AFUB_093330-T	-	-	3S44S	M	-	XP_747582.1 ankyrin repeat protein [Aspergillus fumigatus Af293]	-	-	-	-
AFUB_054570-T	163.318	240.546	86.0896	0.357893	-1.4824	7.09409e-08	1.45517e-06	scf_000004_A_fumigatus_A1163	1636342	1638001	+	1369	AFUB_054570-T	-	-	3S87E	T	sp|Q55EF8|Y9096_DICDI Transmembrane protein DDB_G0269096 OS=Dictyostelium discoideum OX=44689 GN=DDB_G0269096 PE=4 SV=1	XP_753933.1 HPP family protein [Aspergillus fumigatus Af293]	-	-	-	-
AFUB_078980-T	269.693	183.329	356.057	1.94218	0.957675	7.28627e-08	1.4915e-06	scf_000006_A_fumigatus_A1163	1967113	1968566	-	1182	AFUB_078980-T	-	-	20BA7	T	sp|Q45FA5|SRPK_PHYPO Serine/threonine-protein kinase SRPK OS=Physarum polycephalum OX=5791 PE=1 SV=1	XP_753170.1 protein kinase, putative [Aspergillus fumigatus Af293]	-	-	-	-
AFUB_083510-T	809.376	599.802	1018.95	1.69881	0.764525	7.32818e-08	1.49698e-06	scf_000007_A_fumigatus_A1163	1061624	1063436	+	1752	AFUB_083510-T	GO:0000228;GO:0003674;GO:0003700;GO:0005575;GO:0005622;GO:0005623;GO:0005634;GO:0005694;GO:0006355;GO:0006357;GO:0008150;GO:0009889;GO:0009891;GO:0009893;GO:0010468;GO:0010556;GO:0010557;GO:0010604;GO:0010628;GO:0019219;GO:0019222;GO:0031323;GO:0031325;GO:0031326;GO:0031328;GO:0031974;GO:0031981;GO:0043226;GO:0043227;GO:0043228;GO:0043229;GO:0043231;GO:0043232;GO:0043233;GO:0044422;GO:0044424;GO:…	K01078	3S6RS	E	sp|Q05534|PHOG_EMENI Protein pacG OS=Emericella nidulans (strain FGSC A4 / ATCC 38163 / CBS 112.46 / NRRL 194 / M139) OX=227321 GN=pacG PE=3 SV=3	XP_747212.2 transcriptional regulator PacG/VIB-1 [Aspergillus fumigatus Af293]	GO:0006355//regulation of transcription, DNA-templated;GO:0006357//regulation of transcription by RNA polymerase II;GO:0008150//biological_process;GO:0009889//regulation of biosynthetic process;GO:0009891//positive regulation of biosynthetic process;GO:0009893//positive regulation of metabolic process;GO:0010468//regulation of gene expression;GO:0010556//regulation of macromolecule biosynthetic p…	GO:0000228//nuclear chromosome;GO:0005575//cellular_component;GO:0005622//intracellular anatomical structure;GO:0005623//obsolete cell;GO:0005634//nucleus;GO:0005694//chromosome;GO:0031974//membrane-enclosed lumen;GO:0031981//nuclear lumen;GO:0043226//organelle;GO:0043227//membrane-bounded organelle;GO:0043228//non-membrane-bounded organelle;GO:0043229//intracellular organelle;GO:0043231//intrace…	GO:0003674//molecular_function;GO:0003700//DNA-binding transcription factor activity;GO:0140110//transcription regulator activity;	ko00740(Riboflavin metabolism);ko00730(Thiamine metabolism)
AFUB_010610-T	12762.2	15790	9734.46	0.616494	-0.697842	7.3476e-08	1.49785e-06	scf_000001_A_fumigatus_A1163	3011805	3014631	-	2827	AFUB_010610-T	GO:0000002;GO:0000166;GO:0003674;GO:0003824;GO:0005488;GO:0005515;GO:0005524;GO:0005575;GO:0005622;GO:0005623;GO:0005737;GO:0005739;GO:0005759;GO:0006457;GO:0006950;GO:0006996;GO:0007005;GO:0008144;GO:0008150;GO:0009266;GO:0009408;GO:0009628;GO:0009987;GO:0016043;GO:0016462;GO:0016787;GO:0016817;GO:0016818;GO:0016887;GO:0017076;GO:0017111;GO:0030554;GO:0031647;GO:0031974;GO:0032553;GO:0032555;GO:…	K03695	3S4JB	O	sp|O74402|HSP78_SCHPO Heat shock protein 78, mitochondrial OS=Schizosaccharomyces pombe (strain 972 / ATCC 24843) OX=284812 GN=hsp78 PE=3 SV=1	XP_752483.1 heat shock protein/chaperonin HSP78, putative [Aspergillus fumigatus Af293]	GO:0000002//mitochondrial genome maintenance;GO:0006457//protein folding;GO:0006950//response to stress;GO:0006996//organelle organization;GO:0007005//mitochondrion organization;GO:0008150//biological_process;GO:0009266//response to temperature stimulus;GO:0009408//response to heat;GO:0009628//response to abiotic stimulus;GO:0009987//cellular process;GO:0016043//cellular component organization;GO…	GO:0005575//cellular_component;GO:0005622//intracellular anatomical structure;GO:0005623//obsolete cell;GO:0005737//cytoplasm;GO:0005739//mitochondrion;GO:0005759//mitochondrial matrix;GO:0031974//membrane-enclosed lumen;GO:0043226//organelle;GO:0043227//membrane-bounded organelle;GO:0043229//intracellular organelle;GO:0043231//intracellular membrane-bounded organelle;GO:0043233//organelle lumen;…	GO:0000166//nucleotide binding;GO:0003674//molecular_function;GO:0003824//catalytic activity;GO:0005488//binding;GO:0005515//protein binding;GO:0005524//ATP binding;GO:0008144//obsolete drug binding;GO:0016462//pyrophosphatase activity;GO:0016787//hydrolase activity;GO:0016817//hydrolase activity, acting on acid anhydrides;GO:0016818//hydrolase activity, acting on acid anhydrides, in phosphorus-c…	-
AFUB_068610-T	5887.72	7232.4	4543.03	0.62815	-0.67082	7.3683e-08	1.49898e-06	scf_000005_A_fumigatus_A1163	1620705	1622044	+	1044	AFUB_068610-T	GO:0000302;GO:0000303;GO:0000305;GO:0001300;GO:0001302;GO:0001306;GO:0001315;GO:0001320;GO:0001323;GO:0001324;GO:0003674;GO:0003824;GO:0004784;GO:0005488;GO:0005575;GO:0005622;GO:0005623;GO:0005737;GO:0005739;GO:0005759;GO:0006801;GO:0006950;GO:0006979;GO:0007568;GO:0007569;GO:0007571;GO:0008150;GO:0008152;GO:0009636;GO:0009987;GO:0010035;GO:0016209;GO:0016491;GO:0016721;GO:0019430;GO:0030145;GO:…	K04564	3S7SW	P	sp|P00447|SODM_YEAST Superoxide dismutase [Mn], mitochondrial OS=Saccharomyces cerevisiae (strain ATCC 204508 / S288c) OX=559292 GN=SOD2 PE=1 SV=1	XP_751672.1 Mn superoxide dismutase SodB [Aspergillus fumigatus Af293]	GO:0000302//response to reactive oxygen species;GO:0000303//response to superoxide;GO:0000305//response to oxygen radical;GO:0001300//obsolete chronological cell aging;GO:0001302//obsolete replicative cell aging;GO:0001306//age-dependent response to oxidative stress;GO:0001315//age-dependent response to reactive oxygen species;GO:0001320//obsolete age-dependent response to reactive oxygen species…	GO:0005575//cellular_component;GO:0005622//intracellular anatomical structure;GO:0005623//obsolete cell;GO:0005737//cytoplasm;GO:0005739//mitochondrion;GO:0005759//mitochondrial matrix;GO:0031974//membrane-enclosed lumen;GO:0043226//organelle;GO:0043227//membrane-bounded organelle;GO:0043229//intracellular organelle;GO:0043231//intracellular membrane-bounded organelle;GO:0043233//organelle lumen;…	GO:0003674//molecular_function;GO:0003824//catalytic activity;GO:0004784//superoxide dismutase activity;GO:0005488//binding;GO:0016209//antioxidant activity;GO:0016491//oxidoreductase activity;GO:0016721//oxidoreductase activity, acting on superoxide radicals as acceptor;GO:0030145//manganese ion binding;GO:0043167//ion binding;GO:0043169//cation binding;GO:0046872//metal ion binding;GO:0046914//…	ko04146(Peroxisome)
AFUB_016380-T	419.337	298.298	540.377	1.81153	0.857209	7.56454e-08	1.53574e-06	scf_000001_A_fumigatus_A1163	4650607	4651795	-	1138	AFUB_016380-T	GO:0000350;GO:0000375;GO:0000377;GO:0000393;GO:0000398;GO:0000956;GO:0005575;GO:0005622;GO:0005623;GO:0005634;GO:0005681;GO:0005682;GO:0005684;GO:0006139;GO:0006396;GO:0006397;GO:0006401;GO:0006402;GO:0006403;GO:0006725;GO:0006807;GO:0008150;GO:0008152;GO:0008298;GO:0008380;GO:0009056;GO:0009057;GO:0009892;GO:0009987;GO:0010467;GO:0010468;GO:0010605;GO:0010629;GO:0016043;GO:0016070;GO:0016071;GO:…	K12817	3S392	A	sp|Q2HJ41|PRP18_BOVIN Pre-mRNA-splicing factor 18 OS=Bos taurus OX=9913 GN=PRPF18 PE=2 SV=1	XP_753067.1 mRNA splicing factor (Prp18), putative [Aspergillus fumigatus Af293]	GO:0000350//generation of catalytic spliceosome for second transesterification step;GO:0000375//RNA splicing, via transesterification reactions;GO:0000377//RNA splicing, via transesterification reactions with bulged adenosine as nucleophile;GO:0000393//spliceosomal conformational changes to generate catalytic conformation;GO:0000398//mRNA splicing, via spliceosome;GO:0000956//nuclear-transcribed …	GO:0005575//cellular_component;GO:0005622//intracellular anatomical structure;GO:0005623//obsolete cell;GO:0005634//nucleus;GO:0005681//spliceosomal complex;GO:0005682//U5 snRNP;GO:0005684//U2-type spliceosomal complex;GO:0030532//small nuclear ribonucleoprotein complex;GO:0032991//protein-containing complex;GO:0043226//organelle;GO:0043227//membrane-bounded organelle;GO:0043229//intracellular or…	-	ko03040(Spliceosome)
AFUB_066070-T	940.884	701.192	1180.58	1.68367	0.751612	7.59912e-08	1.5396e-06	scf_000005_A_fumigatus_A1163	879303	880649	+	1218	AFUB_066070-T	-	-	3S7W2	I	sp|Q9UUA6|DPP1_SCHPO Probable diacylglycerol pyrophosphate phosphatase 1 OS=Schizosaccharomyces pombe (strain 972 / ATCC 24843) OX=284812 GN=dpp1 PE=3 SV=1	EDP50274.1 PAP2 domain protein, partial [Aspergillus fumigatus A1163]	-	-	-	-
AFUB_043120-T	1218.2	916.188	1520.21	1.65927	0.730553	7.66268e-08	1.5493e-06	scf_000003_A_fumigatus_A1163	2596739	2599310	+	2490	AFUB_043120-T	GO:0000082;GO:0000083;GO:0000228;GO:0000278;GO:0000417;GO:0000785;GO:0000790;GO:0005575;GO:0005622;GO:0005623;GO:0005634;GO:0005694;GO:0006139;GO:0006323;GO:0006325;GO:0006333;GO:0006334;GO:0006336;GO:0006342;GO:0006351;GO:0006354;GO:0006355;GO:0006366;GO:0006368;GO:0006725;GO:0006807;GO:0006996;GO:0007049;GO:0008150;GO:0008152;GO:0009058;GO:0009059;GO:0009889;GO:0009890;GO:0009892;GO:0009987;GO:…	-	3S3RI	S	sp|Q01448|HPC2_YEAST Histone promoter control protein 2 OS=Saccharomyces cerevisiae (strain ATCC 204508 / S288c) OX=559292 GN=HPC2 PE=1 SV=2	KAF4285790.1 hypothetical protein CNMCM8689_004002 [Aspergillus fumigatus]	GO:0000082//G1/S transition of mitotic cell cycle;GO:0000083//regulation of transcription involved in G1/S transition of mitotic cell cycle;GO:0000278//mitotic cell cycle;GO:0006139//nucleobase-containing compound metabolic process;GO:0006323//DNA packaging;GO:0006325//chromatin organization;GO:0006333//chromatin assembly or disassembly;GO:0006334//nucleosome assembly;GO:0006336//DNA replication-…	GO:0000228//nuclear chromosome;GO:0000417//HIR complex;GO:0000785//chromatin;GO:0005575//cellular_component;GO:0005622//intracellular anatomical structure;GO:0005623//obsolete cell;GO:0005634//nucleus;GO:0005694//chromosome;GO:0031974//membrane-enclosed lumen;GO:0031981//nuclear lumen;GO:0032991//protein-containing complex;GO:0043226//organelle;GO:0043227//membrane-bounded organelle;GO:0043228//n…	-	-
AFUB_011780-T	228.468	152.414	304.521	1.99798	0.998545	7.75235e-08	1.56423e-06	scf_000001_A_fumigatus_A1163	3312279	3314550	-	2142	AFUB_011780-T	-	-	3S84S	E	sp|Q9ZU50|BAT1_ARATH Amino-acid permease BAT1 OS=Arabidopsis thaliana OX=3702 GN=BAT1 PE=2 SV=2	XP_752599.1 GABA permease, putative [Aspergillus fumigatus Af293]	-	-	-	-
AFUB_079000-T	81.5659	43.7715	119.36	2.72689	1.44726	7.76844e-08	1.56429e-06	scf_000006_A_fumigatus_A1163	1971198	1972195	-	932	AFUB_079000-T	-	-	3SCUW	-	-	XP_753168.1 hypothetical protein AFUA_5G14890 [Aspergillus fumigatus Af293]	-	-	-	-
AFUB_013890-T	2129.3	1334.19	2924.41	2.19189	1.13217	8.40413e-08	1.68885e-06	scf_000001_A_fumigatus_A1163	3905555	3908039	-	2428	AFUB_013890-T	-	-	3S3PN	PQ	sp|Q4WR75|FREB_ASPFU Ferric/cupric reductase transmembrane component B OS=Neosartorya fumigata (strain ATCC MYA-4609 / Af293 / CBS 101355 / FGSC A1100) OX=330879 GN=freB PE=2 SV=2	XP_752804.1 metalloreductase, putative [Aspergillus fumigatus Af293]	-	-	-	-
AFUB_041350-T	461.134	331.505	590.764	1.78207	0.833553	8.57384e-08	1.71946e-06	scf_000003_A_fumigatus_A1163	2091793	2092959	-	1167	AFUB_041350-T	-	-	3S4K4	H	-	XP_754836.1 acetyltransferase, GNAT family family [Aspergillus fumigatus Af293]	-	-	-	-
AFUB_034810-T	2517.75	1930.47	3105.04	1.60844	0.685658	8.61462e-08	1.72414e-06	scf_000003_A_fumigatus_A1163	228159	232037	-	3561	AFUB_034810-T	GO:0000003;GO:0000271;GO:0000278;GO:0000281;GO:0000910;GO:0000917;GO:0000918;GO:0000934;GO:0001411;GO:0003674;GO:0003824;GO:0004100;GO:0005575;GO:0005623;GO:0005886;GO:0005975;GO:0005976;GO:0006022;GO:0006023;GO:0006030;GO:0006031;GO:0006037;GO:0006038;GO:0006040;GO:0006807;GO:0007049;GO:0008150;GO:0008152;GO:0008194;GO:0008375;GO:0009058;GO:0009059;GO:0009987;GO:0010383;GO:0016020;GO:0016043;GO:…	K00698	3S69N	M	sp|P54267|CHSG_ASPFU Chitin synthase G OS=Neosartorya fumigata (strain ATCC MYA-4609 / Af293 / CBS 101355 / FGSC A1100) OX=330879 GN=chsG PE=2 SV=2	XP_754184.1 chitin synthase ChsG [Aspergillus fumigatus Af293]	GO:0000003//reproduction;GO:0000271//polysaccharide biosynthetic process;GO:0000278//mitotic cell cycle;GO:0000281//mitotic cytokinesis;GO:0000910//cytokinesis;GO:0000917//division septum assembly;GO:0000918//division septum site selection;GO:0005975//carbohydrate metabolic process;GO:0005976//polysaccharide metabolic process;GO:0006022//aminoglycan metabolic process;GO:0006023//aminoglycan biosy…	GO:0000934//porous cell septum;GO:0001411//hyphal tip;GO:0005575//cellular_component;GO:0005623//obsolete cell;GO:0005886//plasma membrane;GO:0016020//membrane;GO:0030427//site of polarized growth;GO:0030428//cell septum;GO:0044464//obsolete cell part;GO:0051286//cell tip;GO:0071944//cell periphery;	GO:0003674//molecular_function;GO:0003824//catalytic activity;GO:0004100//chitin synthase activity;GO:0008194//UDP-glycosyltransferase activity;GO:0008375//acetylglucosaminyltransferase activity;GO:0016740//transferase activity;GO:0016757//glycosyltransferase activity;GO:0016758//hexosyltransferase activity;	ko00520(Amino sugar and nucleotide sugar metabolism)
AFUB_013400-T	443.608	317.995	569.22	1.79003	0.839981	8.90807e-08	1.77928e-06	scf_000001_A_fumigatus_A1163	3784939	3787582	-	2544	AFUB_013400-T	GO:0000018;GO:0000019;GO:0000109;GO:0000112;GO:0000166;GO:0000428;GO:0000439;GO:0000717;GO:0000988;GO:0000990;GO:0000991;GO:0003674;GO:0003676;GO:0003677;GO:0003678;GO:0003684;GO:0003824;GO:0004003;GO:0004386;GO:0005488;GO:0005524;GO:0005575;GO:0005622;GO:0005623;GO:0005634;GO:0005654;GO:0005667;GO:0005675;GO:0006139;GO:0006259;GO:0006281;GO:0006289;GO:0006351;GO:0006352;GO:0006355;GO:0006357;GO:…	K10844	3S53E	KL	sp|P26659|RAD15_SCHPO General transcription and DNA repair factor IIH helicase subunit XPD OS=Schizosaccharomyces pombe (strain 972 / ATCC 24843) OX=284812 GN=rad15 PE=1 SV=2	XP_752761.1 TFIIH complex helicase Rad3, putative [Aspergillus fumigatus Af293]	GO:0000018//regulation of DNA recombination;GO:0000019//regulation of mitotic recombination;GO:0000717//nucleotide-excision repair, DNA duplex unwinding;GO:0006139//nucleobase-containing compound metabolic process;GO:0006259//DNA metabolic process;GO:0006281//DNA repair;GO:0006289//nucleotide-excision repair;GO:0006351//transcription, DNA-templated;GO:0006352//DNA-templated transcription, initiat…	GO:0000109//nucleotide-excision repair complex;GO:0000112//nucleotide-excision repair factor 3 complex;GO:0000428//DNA-directed RNA polymerase complex;GO:0000439//transcription factor TFIIH core complex;GO:0005575//cellular_component;GO:0005622//intracellular anatomical structure;GO:0005623//obsolete cell;GO:0005634//nucleus;GO:0005654//nucleoplasm;GO:0005667//transcription regulator complex;GO:0…	GO:0000166//nucleotide binding;GO:0000988//obsolete transcription factor activity, protein binding;GO:0000990//obsolete transcription factor activity, core RNA polymerase binding;GO:0000991//obsolete transcription factor activity, core RNA polymerase II binding;GO:0003674//molecular_function;GO:0003676//nucleic acid binding;GO:0003677//DNA binding;GO:0003678//DNA helicase activity;GO:0003684//dam…	ko03420(Nucleotide excision repair);ko03022(Basal transcription factors)
AFUB_070960-T	113.459	51.152	175.765	3.43614	1.78079	9.19477e-08	1.83284e-06	scf_000005_A_fumigatus_A1163	2226898	2229700	+	2322	AFUB_070960-T	-	-	3S7X1	S	-	EDP50755.1 C2H2 finger domain protein, putative [Aspergillus fumigatus A1163]	-	-	-	-
AFUB_061350-T	1080.32	1348.1	812.549	0.602738	-0.730398	9.25159e-08	1.84045e-06	scf_000004_A_fumigatus_A1163	3486113	3489425	+	3138	AFUB_061350-T	-	-	3S6CX	O	sp|Q9CQT7|DESI1_MOUSE Desumoylating isopeptidase 1 OS=Mus musculus OX=10090 GN=Desi1 PE=1 SV=1	KAF4281099.1 hypothetical protein CNMCM8689_001157 [Aspergillus fumigatus]	-	-	-	-
AFUB_030350-T	3113.69	2398.65	3828.72	1.5962	0.674639	9.43091e-08	1.87236e-06	scf_000002_A_fumigatus_A1163	3835107	3839476	-	3738	AFUB_030350-T	GO:0000228;GO:0000785;GO:0000790;GO:0005575;GO:0005622;GO:0005623;GO:0005634;GO:0005654;GO:0005694;GO:0006325;GO:0006342;GO:0006355;GO:0006996;GO:0008150;GO:0009889;GO:0009890;GO:0009892;GO:0009987;GO:0010468;GO:0010556;GO:0010558;GO:0010605;GO:0010629;GO:0016043;GO:0016458;GO:0016604;GO:0019219;GO:0019222;GO:0031047;GO:0031048;GO:0031323;GO:0031324;GO:0031326;GO:0031327;GO:0031974;GO:0031981;GO:…	-	3S683	A	sp|O94326|PIR2_SCHPO NURS complex subunit pir2 OS=Schizosaccharomyces pombe (strain 972 / ATCC 24843) OX=284812 GN=pir2 PE=1 SV=1	XP_755803.2 arsenite resistance protein Ars2, putative [Aspergillus fumigatus Af293]	GO:0006325//chromatin organization;GO:0006355//regulation of transcription, DNA-templated;GO:0006996//organelle organization;GO:0008150//biological_process;GO:0009889//regulation of biosynthetic process;GO:0009890//negative regulation of biosynthetic process;GO:0009892//negative regulation of metabolic process;GO:0009987//cellular process;GO:0010468//regulation of gene expression;GO:0010556//regu…	GO:0000228//nuclear chromosome;GO:0000785//chromatin;GO:0005575//cellular_component;GO:0005622//intracellular anatomical structure;GO:0005623//obsolete cell;GO:0005634//nucleus;GO:0005654//nucleoplasm;GO:0005694//chromosome;GO:0016604//nuclear body;GO:0031974//membrane-enclosed lumen;GO:0031981//nuclear lumen;GO:0032991//protein-containing complex;GO:0043226//organelle;GO:0043227//membrane-bounde…	-	-
AFUB_032540-T	740.992	504.85	977.133	1.93549	0.952702	9.46874e-08	1.8761e-06	scf_000002_A_fumigatus_A1163	4458352	4460279	-	1928	AFUB_032540-T	-	-	3S52H	S	sp|A0A161CLJ6|MRR1_MONRU Citrinin biosynthesis cluster MFS transporter mrr1 OS=Monascus ruber OX=89489 GN=mrr1 PE=3 SV=1	XP_756023.1 MFS multidrug transporter, putative [Aspergillus fumigatus Af293]	-	-	-	-
AFUB_048180-T	71236.4	88221.6	54251.2	0.614943	-0.701476	9.4951e-08	1.87756e-06	scf_000003_A_fumigatus_A1163	4070572	4072739	+	2102	AFUB_048180-T	GO:0003674;GO:0003824;GO:0005975;GO:0008150;GO:0008152;GO:0016740;GO:0016757;GO:0016787;GO:0016798;GO:0044238;GO:0071704	K01199	3S6BQ	G	sp|B0XXF8|EGLC_ASPFC Probable glucan endo-1,3-beta-glucosidase eglC OS=Neosartorya fumigata (strain CEA10 / CBS 144.89 / FGSC A1163) OX=451804 GN=eglC PE=3 SV=1	B0XXF8.1 RecName: Full=Probable glucan endo-1,3-beta-glucosidase eglC; AltName: Full=Endo-1,3-beta-glucanase eglC; AltName: Full=Laminarinase eglC; Flags: Precursor [Aspergillus fumigatus A1163]	GO:0005975//carbohydrate metabolic process;GO:0008150//biological_process;GO:0008152//metabolic process;GO:0044238//primary metabolic process;GO:0071704//organic substance metabolic process;	-	GO:0003674//molecular_function;GO:0003824//catalytic activity;GO:0016740//transferase activity;GO:0016757//glycosyltransferase activity;GO:0016787//hydrolase activity;GO:0016798//hydrolase activity, acting on glycosyl bonds;	ko00500(Starch and sucrose metabolism)
AFUB_049890-T	69.5198	104.537	34.5024	0.330049	-1.59925	9.73934e-08	1.92201e-06	scf_000004_A_fumigatus_A1163	279585	280230	+	558	AFUB_049890-T	GO:0005575;GO:0005622;GO:0005623;GO:0005737;GO:0005739;GO:0006996;GO:0007005;GO:0008150;GO:0009987;GO:0016043;GO:0022607;GO:0043226;GO:0043227;GO:0043229;GO:0043231;GO:0043933;GO:0044085;GO:0044424;GO:0044444;GO:0044464;GO:0065003;GO:0071840	-	3S8U6	S	sp|O14297|YF1F_SCHPO Uncharacterized protein C9E9.15 OS=Schizosaccharomyces pombe (strain 972 / ATCC 24843) OX=284812 GN=SPAC9E9.15 PE=3 SV=2	XP_748204.1 conserved hypothetical protein [Aspergillus fumigatus Af293]	GO:0006996//organelle organization;GO:0007005//mitochondrion organization;GO:0008150//biological_process;GO:0009987//cellular process;GO:0016043//cellular component organization;GO:0022607//cellular component assembly;GO:0043933//protein-containing complex subunit organization;GO:0044085//cellular component biogenesis;GO:0065003//protein-containing complex assembly;GO:0071840//cellular component …	GO:0005575//cellular_component;GO:0005622//intracellular anatomical structure;GO:0005623//obsolete cell;GO:0005737//cytoplasm;GO:0005739//mitochondrion;GO:0043226//organelle;GO:0043227//membrane-bounded organelle;GO:0043229//intracellular organelle;GO:0043231//intracellular membrane-bounded organelle;GO:0044424//obsolete intracellular part;GO:0044444//obsolete cytoplasmic part;GO:0044464//obsolet…	-	-
AFUB_046570-T	1070.09	536.811	1603.37	2.98684	1.57862	1.00144e-07	1.97235e-06	scf_000003_A_fumigatus_A1163	3664222	3665403	-	1182	AFUB_046570-T	-	-	3S7C5	E	sp|Q5KR05|AGUA_SELRU Putative agmatine deiminase OS=Selenomonas ruminantium OX=971 GN=aguA PE=3 SV=1	EDP53478.1 porphyromonas-type peptidyl-arginine deiminase superfamily [Aspergillus fumigatus A1163]	-	-	-	-
AFUB_019300-T	942.633	705.865	1179.4	1.67086	0.740589	1.00714e-07	1.97965e-06	scf_000002_A_fumigatus_A1163	551532	556383	+	4673	AFUB_019300-T	GO:0000003;GO:0003006;GO:0003674;GO:0003824;GO:0005575;GO:0005622;GO:0005623;GO:0005737;GO:0006629;GO:0007049;GO:0008150;GO:0008152;GO:0008194;GO:0008202;GO:0009653;GO:0009987;GO:0010927;GO:0015020;GO:0016043;GO:0016125;GO:0016740;GO:0016757;GO:0016758;GO:0016906;GO:0019953;GO:0022402;GO:0022413;GO:0022414;GO:0022607;GO:0030154;GO:0030435;GO:0030437;GO:0031321;GO:0032120;GO:0032502;GO:0032505;GO:…	K05841	3S55Z	CG	sp|Q4WID6|ATG26_ASPFU Sterol 3-beta-glucosyltransferase OS=Neosartorya fumigata (strain ATCC MYA-4609 / Af293 / CBS 101355 / FGSC A1100) OX=330879 GN=atg26 PE=3 SV=2	EDP53884.1 UDP-glucose:sterol glycosyltransferase [Aspergillus fumigatus A1163]	GO:0000003//reproduction;GO:0003006//developmental process involved in reproduction;GO:0006629//lipid metabolic process;GO:0007049//cell cycle;GO:0008150//biological_process;GO:0008152//metabolic process;GO:0008202//steroid metabolic process;GO:0009653//anatomical structure morphogenesis;GO:0009987//cellular process;GO:0010927//cellular component assembly involved in morphogenesis;GO:0016043//cel…	GO:0005575//cellular_component;GO:0005622//intracellular anatomical structure;GO:0005623//obsolete cell;GO:0005737//cytoplasm;GO:0043226//organelle;GO:0043227//membrane-bounded organelle;GO:0043229//intracellular organelle;GO:0043231//intracellular membrane-bounded organelle;GO:0044424//obsolete intracellular part;GO:0044464//obsolete cell part;	GO:0003674//molecular_function;GO:0003824//catalytic activity;GO:0008194//UDP-glycosyltransferase activity;GO:0015020//glucuronosyltransferase activity;GO:0016740//transferase activity;GO:0016757//glycosyltransferase activity;GO:0016758//hexosyltransferase activity;GO:0016906//sterol 3-beta-glucosyltransferase activity;GO:0035251//UDP-glucosyltransferase activity;GO:0046527//glucosyltransferase a…	-
AFUB_017500-T	122.327	213.283	31.3701	0.147082	-2.76531	1.03161e-07	2.02372e-06	scf_000002_A_fumigatus_A1163	87224	88010	+	435	AFUB_017500-T	-	-	3SDJX	-	-	XP_749180.1 conserved hypothetical protein [Aspergillus fumigatus Af293]	-	-	-	-
AFUB_098630-T	985.594	591.562	1379.63	2.33217	1.22168	1.06438e-07	2.08387e-06	scf_000010_A_fumigatus_A1163	130078	131419	+	1342	AFUB_098630-T	-	-	3S757	S	sp|Q51792|PHZF_PSEFL Trans-2,3-dihydro-3-hydroxyanthranilate isomerase OS=Pseudomonas fluorescens OX=294 GN=phzF PE=1 SV=1	XP_746623.1 phenazine biosynthesis-like protein, putative [Aspergillus fumigatus Af293]	-	-	-	-
AFUB_054220-T	3050.72	3799.91	2301.53	0.605681	-0.723369	1.07518e-07	2.10085e-06	scf_000004_A_fumigatus_A1163	1536221	1538371	-	1818	AFUB_054220-T	-	-	3S4IK	S	sp|P72926|Y1024_SYNY3 UPF0187 protein sll1024 OS=Synechocystis sp. (strain PCC 6803 / Kazusa) OX=1111708 GN=sll1024 PE=3 SV=2	KAF4255102.1 hypothetical protein CNMCM8714_004586 [Aspergillus fumigatus]	-	-	-	-
AFUB_084710-T	131.145	197.303	64.9874	0.329379	-1.60218	1.09823e-07	2.14165e-06	scf_000007_A_fumigatus_A1163	1461115	1462370	-	1190	AFUB_084710-T	-	-	3SBUV	-	-	XP_747016.1 conserved hypothetical protein [Aspergillus fumigatus Af293]	-	-	-	-
AFUB_057850-T	5350.37	7265.08	3435.65	0.4729	-1.08039	1.1224e-07	2.18449e-06	scf_000004_A_fumigatus_A1163	2527954	2528832	+	879	AFUB_057850-T	-	K13993	3SCHE	O	sp|P40920|HSP30_EMENI 30 kDa heat shock protein OS=Emericella nidulans (strain FGSC A4 / ATCC 38163 / CBS 112.46 / NRRL 194 / M139) OX=227321 GN=hsp30 PE=2 SV=1	XP_753614.1 heat shock protein Hsp20/Hsp26, putative [Aspergillus fumigatus Af293]	-	-	-	ko04141(Protein processing in endoplasmic reticulum)
AFUB_074190-T	647.454	818.87	476.037	0.581334	-0.78256	1.18768e-07	2.307e-06	scf_000006_A_fumigatus_A1163	576753	577340	+	588	AFUB_074190-T	GO:0003674;GO:0005488;GO:0005515;GO:0005575;GO:0005622;GO:0005623;GO:0005737;GO:0005739;GO:0005740;GO:0005743;GO:0005744;GO:0005759;GO:0006457;GO:0006605;GO:0006626;GO:0006810;GO:0006839;GO:0006886;GO:0006950;GO:0006986;GO:0006996;GO:0007005;GO:0008104;GO:0008150;GO:0009987;GO:0010033;GO:0015031;GO:0015833;GO:0016020;GO:0016043;GO:0017038;GO:0019866;GO:0030150;GO:0031090;GO:0031647;GO:0031966;GO:…	K17808	3S98A	S	sp|Q09759|YA72_SCHPO Uncharacterized protein C24H6.02c OS=Schizosaccharomyces pombe (strain 972 / ATCC 24843) OX=284812 GN=SPAC24H6.02c PE=4 SV=1	XP_750712.1 mitochondrial import protein Zim17, putative [Aspergillus fumigatus Af293]	GO:0006457//protein folding;GO:0006605//protein targeting;GO:0006626//protein targeting to mitochondrion;GO:0006810//transport;GO:0006839//mitochondrial transport;GO:0006886//intracellular protein transport;GO:0006950//response to stress;GO:0006986//response to unfolded protein;GO:0006996//organelle organization;GO:0007005//mitochondrion organization;GO:0008104//protein localization;GO:0008150//b…	GO:0005575//cellular_component;GO:0005622//intracellular anatomical structure;GO:0005623//obsolete cell;GO:0005737//cytoplasm;GO:0005739//mitochondrion;GO:0005740//mitochondrial envelope;GO:0005743//mitochondrial inner membrane;GO:0005744//TIM23 mitochondrial import inner membrane translocase complex;GO:0005759//mitochondrial matrix;GO:0016020//membrane;GO:0019866//organelle inner membrane;GO:003…	GO:0003674//molecular_function;GO:0005488//binding;GO:0005515//protein binding;GO:0051082//unfolded protein binding;GO:0051087//chaperone binding;	-
AFUB_055250-T	1200.48	878.878	1522.08	1.73184	0.792308	1.21225e-07	2.34822e-06	scf_000004_A_fumigatus_A1163	1827486	1828848	+	1304	AFUB_055250-T	GO:0000349;GO:0000375;GO:0000377;GO:0000393;GO:0000398;GO:0003674;GO:0003824;GO:0004842;GO:0005488;GO:0005575;GO:0005622;GO:0005623;GO:0005634;GO:0005681;GO:0005684;GO:0006139;GO:0006396;GO:0006397;GO:0006464;GO:0006725;GO:0006807;GO:0008080;GO:0008150;GO:0008152;GO:0008270;GO:0008380;GO:0009987;GO:0010467;GO:0016043;GO:0016070;GO:0016071;GO:0016074;GO:0016407;GO:0016410;GO:0016567;GO:0016740;GO:…	K13127	3S6I0	O	sp|Q4WUA0|CWC24_ASPFU Pre-mRNA-splicing factor cwc24 OS=Neosartorya fumigata (strain ATCC MYA-4609 / Af293 / CBS 101355 / FGSC A1100) OX=330879 GN=cwc24 PE=3 SV=1	XP_753864.1 CCCH and RING finger protein (Znf183), putative [Aspergillus fumigatus Af293]	GO:0000349//generation of catalytic spliceosome for first transesterification step;GO:0000375//RNA splicing, via transesterification reactions;GO:0000377//RNA splicing, via transesterification reactions with bulged adenosine as nucleophile;GO:0000393//spliceosomal conformational changes to generate catalytic conformation;GO:0000398//mRNA splicing, via spliceosome;GO:0006139//nucleobase-containing…	GO:0005575//cellular_component;GO:0005622//intracellular anatomical structure;GO:0005623//obsolete cell;GO:0005634//nucleus;GO:0005681//spliceosomal complex;GO:0005684//U2-type spliceosomal complex;GO:0032991//protein-containing complex;GO:0043226//organelle;GO:0043227//membrane-bounded organelle;GO:0043229//intracellular organelle;GO:0043231//intracellular membrane-bounded organelle;GO:0044422//…	GO:0003674//molecular_function;GO:0003824//catalytic activity;GO:0004842//ubiquitin-protein transferase activity;GO:0005488//binding;GO:0008080//N-acetyltransferase activity;GO:0008270//zinc ion binding;GO:0016407//acetyltransferase activity;GO:0016410//N-acyltransferase activity;GO:0016740//transferase activity;GO:0016746//acyltransferase activity;GO:0016747//acyltransferase activity, transferri…	-
AFUB_023920-T	1394.81	1732.83	1056.78	0.609859	-0.713453	1.21365e-07	2.34822e-06	scf_000002_A_fumigatus_A1163	1996439	1998506	-	1908	AFUB_023920-T	GO:0000003;GO:0000122;GO:0000128;GO:0000228;GO:0000785;GO:0000790;GO:0000902;GO:0000905;GO:0001410;GO:0001558;GO:0002831;GO:0002833;GO:0003006;GO:0003674;GO:0003676;GO:0003677;GO:0003700;GO:0005488;GO:0005575;GO:0005622;GO:0005623;GO:0005634;GO:0005694;GO:0005737;GO:0005829;GO:0006355;GO:0006357;GO:0006928;GO:0006950;GO:0007124;GO:0007154;GO:0007155;GO:0007275;GO:0008150;GO:0009267;GO:0009268;GO:…	K12763	3S5U7	K	sp|Q4X228|STUA_ASPFU Cell pattern formation-associated protein stuA OS=Neosartorya fumigata (strain ATCC MYA-4609 / Af293 / CBS 101355 / FGSC A1100) OX=330879 GN=stuA PE=2 SV=1	EDP54336.1 APSES transcription factor StuA [Aspergillus fumigatus A1163]	GO:0000003//reproduction;GO:0000122//negative regulation of transcription by RNA polymerase II;GO:0000128//flocculation;GO:0000902//cell morphogenesis;GO:0000905//sporocarp development involved in asexual reproduction;GO:0001410//chlamydospore formation;GO:0001558//regulation of cell growth;GO:0002831//regulation of response to biotic stimulus;GO:0002833//positive regulation of response to biotic…	GO:0000228//nuclear chromosome;GO:0000785//chromatin;GO:0005575//cellular_component;GO:0005622//intracellular anatomical structure;GO:0005623//obsolete cell;GO:0005634//nucleus;GO:0005694//chromosome;GO:0005737//cytoplasm;GO:0005829//cytosol;GO:0031974//membrane-enclosed lumen;GO:0031981//nuclear lumen;GO:0043226//organelle;GO:0043227//membrane-bounded organelle;GO:0043228//non-membrane-bounded o…	GO:0003674//molecular_function;GO:0003676//nucleic acid binding;GO:0003677//DNA binding;GO:0003700//DNA-binding transcription factor activity;GO:0005488//binding;GO:0043565//sequence-specific DNA binding;GO:0097159//organic cyclic compound binding;GO:0140110//transcription regulator activity;GO:1901363//heterocyclic compound binding;	ko04113(Meiosis - yeast)
AFUB_047580-T	801.549	1005.18	597.922	0.594843	-0.749419	1.26351e-07	2.4399e-06	scf_000003_A_fumigatus_A1163	3934244	3935814	+	1571	AFUB_047580-T	-	-	3SCFH	S	-	EDP53576.1 putative exported protein [Aspergillus fumigatus A1163]	-	-	-	-
AFUB_082370-T	476.657	607.605	345.709	0.568971	-0.813574	1.27277e-07	2.45299e-06	scf_000007_A_fumigatus_A1163	739400	740034	-	555	AFUB_082370-T	-	-	3S6ID	S	-	XP_747318.1 conserved hypothetical protein [Aspergillus fumigatus Af293]	-	-	-	-
AFUB_082480-T	231.443	156.429	306.458	1.95908	0.970179	1.29267e-07	2.4865e-06	scf_000007_A_fumigatus_A1163	760924	763504	+	2519	AFUB_082480-T	-	K12373	3S514	G	sp|Q8J2T0|HEXA_ASPOZ Beta-hexosaminidase OS=Aspergillus oryzae OX=5062 GN=nagA PE=1 SV=1	KAF4260270.1 hypothetical protein CNMCM8714_001242 [Aspergillus fumigatus]	-	-	-	ko00603(Glycosphingolipid biosynthesis - globo and isoglobo series);ko00531(Glycosaminoglycan degradation);ko00520(Amino sugar and nucleotide sugar metabolism);ko00513(Various types of N-glycan biosynthesis);ko00511(Other glycan degradation)
AFUB_048630-T	8.72412	17.4482	0	0	-Inf	1.37733e-07	2.64422e-06	scf_000003_A_fumigatus_A1163	4261787	4262971	-	1185	AFUB_048630-T	-	-	3SDN5	-	sp|O10302|GTA_NPVOP Probable global transactivator OS=Orgyia pseudotsugata multicapsid polyhedrosis virus OX=262177 GN=GTA PE=3 SV=1	EDP53676.1 SNF2 family helicase/ATPase, putative [Aspergillus fumigatus A1163]	-	-	-	-
AFUB_030840-T	6408.58	4980.61	7836.55	1.57341	0.653896	1.38706e-07	2.65772e-06	scf_000002_A_fumigatus_A1163	3989705	3992194	-	2088	AFUB_030840-T	-	-	3S82R	S	-	XP_755852.1 conserved hypothetical protein [Aspergillus fumigatus Af293]	-	-	-	-
AFUB_024660-T	855.215	638.966	1071.46	1.67687	0.745775	1.45715e-07	2.78663e-06	scf_000002_A_fumigatus_A1163	2232081	2233103	+	1023	AFUB_024660-T	GO:0000014;GO:0000737;GO:0003674;GO:0003824;GO:0004518;GO:0004519;GO:0004520;GO:0004521;GO:0004527;GO:0004529;GO:0004536;GO:0004540;GO:0005575;GO:0005622;GO:0005623;GO:0005634;GO:0005737;GO:0005739;GO:0005740;GO:0005743;GO:0006139;GO:0006259;GO:0006308;GO:0006309;GO:0006310;GO:0006401;GO:0006725;GO:0006807;GO:0006915;GO:0006921;GO:0008150;GO:0008152;GO:0008219;GO:0009056;GO:0009057;GO:0009987;GO:…	K01173	3S7KT	F	sp|P08466|NUC1_YEAST Mitochondrial nuclease OS=Saccharomyces cerevisiae (strain ATCC 204508 / S288c) OX=559292 GN=NUC1 PE=1 SV=1	KAF4269994.1 hypothetical protein CNMCM8812_001308 [Aspergillus fumigatus]	GO:0000737//DNA catabolic process, endonucleolytic;GO:0006139//nucleobase-containing compound metabolic process;GO:0006259//DNA metabolic process;GO:0006308//DNA catabolic process;GO:0006309//apoptotic DNA fragmentation;GO:0006310//DNA recombination;GO:0006401//RNA catabolic process;GO:0006725//cellular aromatic compound metabolic process;GO:0006807//nitrogen compound metabolic process;GO:0006915…	GO:0005575//cellular_component;GO:0005622//intracellular anatomical structure;GO:0005623//obsolete cell;GO:0005634//nucleus;GO:0005737//cytoplasm;GO:0005739//mitochondrion;GO:0005740//mitochondrial envelope;GO:0005743//mitochondrial inner membrane;GO:0016020//membrane;GO:0019866//organelle inner membrane;GO:0031090//organelle membrane;GO:0031966//mitochondrial membrane;GO:0031967//organelle envel…	GO:0000014//single-stranded DNA endodeoxyribonuclease activity;GO:0003674//molecular_function;GO:0003824//catalytic activity;GO:0004518//nuclease activity;GO:0004519//endonuclease activity;GO:0004520//endodeoxyribonuclease activity;GO:0004521//endoribonuclease activity;GO:0004527//exonuclease activity;GO:0004529//exodeoxyribonuclease activity;GO:0004536//deoxyribonuclease activity;GO:0004540//rib…	-
AFUB_068310-T	1862.38	1430.02	2294.75	1.6047	0.682306	1.46129e-07	2.78915e-06	scf_000005_A_fumigatus_A1163	1512932	1514740	+	1685	AFUB_068310-T	GO:0000030;GO:0003674;GO:0003824;GO:0004584;GO:0005575;GO:0005622;GO:0005623;GO:0005737;GO:0005739;GO:0005783;GO:0005789;GO:0006464;GO:0006497;GO:0006505;GO:0006506;GO:0006629;GO:0006643;GO:0006644;GO:0006650;GO:0006661;GO:0006664;GO:0006793;GO:0006796;GO:0006807;GO:0008150;GO:0008152;GO:0008610;GO:0008654;GO:0009058;GO:0009059;GO:0009247;GO:0009987;GO:0012505;GO:0016020;GO:0016021;GO:0016740;GO:…	K07542	3S3VW	G	sp|Q4WQ21|GPI18_ASPFU GPI mannosyltransferase 2 OS=Neosartorya fumigata (strain ATCC MYA-4609 / Af293 / CBS 101355 / FGSC A1100) OX=330879 GN=gpi18 PE=3 SV=1	KMK54847.1 GPI mannosyltransferase [Aspergillus fumigatus Z5]	GO:0006464//cellular protein modification process;GO:0006497//protein lipidation;GO:0006505//GPI anchor metabolic process;GO:0006506//GPI anchor biosynthetic process;GO:0006629//lipid metabolic process;GO:0006643//membrane lipid metabolic process;GO:0006644//phospholipid metabolic process;GO:0006650//glycerophospholipid metabolic process;GO:0006661//phosphatidylinositol biosynthetic process;GO:00…	GO:0005575//cellular_component;GO:0005622//intracellular anatomical structure;GO:0005623//obsolete cell;GO:0005737//cytoplasm;GO:0005739//mitochondrion;GO:0005783//endoplasmic reticulum;GO:0005789//endoplasmic reticulum membrane;GO:0012505//endomembrane system;GO:0016020//membrane;GO:0016021//integral component of membrane;GO:0030176//integral component of endoplasmic reticulum membrane;GO:003122…	GO:0000030//mannosyltransferase activity;GO:0003674//molecular_function;GO:0003824//catalytic activity;GO:0004584//obsolete dolichyl-phosphate-mannose-glycolipid alpha-mannosyltransferase activity;GO:0016740//transferase activity;GO:0016757//glycosyltransferase activity;GO:0016758//hexosyltransferase activity;	ko00563(Glycosylphosphatidylinositol (GPI)-anchor biosynthesis)
AFUB_013100-T	4169.99	3230.87	5109.12	1.58135	0.661154	1.52485e-07	2.90485e-06	scf_000001_A_fumigatus_A1163	3688360	3690462	+	2103	AFUB_013100-T	-	-	3S68B	U	-	XP_752731.1 SH3 domain protein [Aspergillus fumigatus Af293]	-	-	-	-
AFUB_016780-T	189.351	254.37	124.331	0.48878	-1.03274	1.53089e-07	2.91075e-06	scf_000001_A_fumigatus_A1163	4773298	4775897	-	2310	AFUB_016780-T	GO:0003674;GO:0003824;GO:0004553;GO:0004565;GO:0015925;GO:0016787;GO:0016798	K05349	3SFE4	G	sp|B0XPB8|BGLM_ASPFC Probable beta-glucosidase M OS=Neosartorya fumigata (strain CEA10 / CBS 144.89 / FGSC A1163) OX=451804 GN=bglM PE=3 SV=1	B0XPB8.1 RecName: Full=Probable beta-glucosidase M; AltName: Full=Beta-D-glucoside glucohydrolase M; AltName: Full=Cellobiase M; AltName: Full=Gentiobiase M; Flags: Precursor [Aspergillus fumigatus A1163]	-	-	GO:0003674//molecular_function;GO:0003824//catalytic activity;GO:0004553//hydrolase activity, hydrolyzing O-glycosyl compounds;GO:0004565//beta-galactosidase activity;GO:0015925//galactosidase activity;GO:0016787//hydrolase activity;GO:0016798//hydrolase activity, acting on glycosyl bonds;	ko00500(Starch and sucrose metabolism);ko00460(Cyanoamino acid metabolism)
AFUB_050240-T	3948.37	3028.8	4867.95	1.60722	0.684565	1.53857e-07	2.91975e-06	scf_000004_A_fumigatus_A1163	363717	366225	-	2286	AFUB_050240-T	GO:0003674;GO:0003824;GO:0004497;GO:0006082;GO:0006725;GO:0006790;GO:0006805;GO:0006807;GO:0008150;GO:0008152;GO:0009056;GO:0009058;GO:0009308;GO:0009404;GO:0009407;GO:0009410;GO:0009636;GO:0009850;GO:0009852;GO:0009987;GO:0010124;GO:0010817;GO:0016053;GO:0016054;GO:0016491;GO:0016705;GO:0016709;GO:0016999;GO:0017000;GO:0017144;GO:0018130;GO:0018631;GO:0019439;GO:0019748;GO:0019752;GO:0030653;GO:…	K10437	3S4HI	Q	sp|Q9Y7G5|PHACA_EMEND Phenylacetate 2-hydroxylase OS=Emericella nidulans OX=162425 GN=phacA PE=1 SV=1	XP_748171.1 cytochrome P450 phenylacetate 2-hydroxylase, putative [Aspergillus fumigatus Af293]	GO:0006082//organic acid metabolic process;GO:0006725//cellular aromatic compound metabolic process;GO:0006790//sulfur compound metabolic process;GO:0006805//xenobiotic metabolic process;GO:0006807//nitrogen compound metabolic process;GO:0008150//biological_process;GO:0008152//metabolic process;GO:0009056//catabolic process;GO:0009058//biosynthetic process;GO:0009308//amine metabolic process;GO:0…	-	GO:0003674//molecular_function;GO:0003824//catalytic activity;GO:0004497//monooxygenase activity;GO:0016491//oxidoreductase activity;GO:0016705//oxidoreductase activity, acting on paired donors, with incorporation or reduction of molecular oxygen;GO:0016709//oxidoreductase activity, acting on paired donors, with incorporation or reduction of molecular oxygen, NAD(P)H as one donor, and incorporati…	ko00360(Phenylalanine metabolism)
AFUB_076400-T	190.6	263.547	117.653	0.44642	-1.16353	1.65312e-07	3.1311e-06	scf_000006_A_fumigatus_A1163	1244288	1245224	+	937	AFUB_076400-T	-	-	-	-	-	XP_750923.1 hypothetical protein AFUA_6G10350 [Aspergillus fumigatus Af293]	-	-	-	-
AFUB_101670-T	243.354	50.6558	436.052	8.60813	3.1057	1.65753e-07	3.13346e-06	scf_000011_A_fumigatus_A1163	339881	343069	-	3189	AFUB_101670-T	-	-	3SF3A	S	sp|Q54DU5|Y2028_DICDI von Willebrand factor A domain-containing protein DDB_G0292028 OS=Dictyostelium discoideum OX=44689 GN=DDB_G0292028 PE=4 SV=1	EDP47174.1 von Willebrand domain protein [Aspergillus fumigatus A1163]	-	-	-	-
AFUB_094940-T	952.054	482.892	1421.22	2.94313	1.55735	1.68253e-07	3.17464e-06	scf_000009_A_fumigatus_A1163	589393	590081	-	689	AFUB_094940-T	-	-	3S96Y	H	sp|I1RV22|BUT82_GIBZE Putative acetyltransferase FG08082 OS=Gibberella zeae (strain ATCC MYA-4620 / CBS 123657 / FGSC 9075 / NRRL 31084 / PH-1) OX=229533 GN=FG08082 PE=2 SV=1	XP_747741.1 GNAT family N-acetyltransferase, putative [Aspergillus fumigatus Af293]	-	-	-	-
AFUB_047350-T	150.736	95.3919	206.08	2.16035	1.11127	1.7617e-07	3.3177e-06	scf_000003_A_fumigatus_A1163	3870773	3872125	+	1353	AFUB_047350-T	-	-	3S3ZK	S	sp|Q9WV54|ASAH1_MOUSE Acid ceramidase OS=Mus musculus OX=10090 GN=Asah1 PE=1 SV=1	EDP53553.1 conserved hypothetical protein [Aspergillus fumigatus A1163]	-	-	-	-
AFUB_048040-T	94.7476	135.29	54.2054	0.400661	-1.31955	1.77505e-07	3.33649e-06	scf_000003_A_fumigatus_A1163	4039905	4041647	-	1628	AFUB_048040-T	-	K05972	3S77M	O	sp|O59893|AXE2_TALPU Acetylxylan esterase 2 OS=Talaromyces purpureogenus OX=1266744 GN=axe-2 PE=1 SV=1	XP_748362.1 acetyl xylan esterase (Axe1), putative [Aspergillus fumigatus Af293]	-	-	-	-
AFUB_044910-T	7721.13	9400.84	6041.42	0.642647	-0.637902	1.78425e-07	3.34742e-06	scf_000003_A_fumigatus_A1163	3222031	3223257	+	1227	AFUB_044910-T	-	K07512	3S6B6	CK	sp|Q9BV79|MECR_HUMAN Enoyl-[acyl-carrier-protein] reductase, mitochondrial OS=Homo sapiens OX=9606 GN=MECR PE=1 SV=2	EDP53317.1 mitochondrial enoyl reductase, putative [Aspergillus fumigatus A1163]	-	-	-	ko00062(Fatty acid elongation);ko00061(Fatty acid biosynthesis)
AFUB_091680-T	925.917	696.146	1155.69	1.66012	0.731289	1.82966e-07	3.42611e-06	scf_000008_A_fumigatus_A1163	1500191	1502441	-	2079	AFUB_091680-T	-	K00232	3S83S	I	sp|O65202|ACOX1_ARATH Peroxisomal acyl-coenzyme A oxidase 1 OS=Arabidopsis thaliana OX=3702 GN=ACX1 PE=1 SV=1	EDP48451.1 fatty-acyl coenzyme A oxidase (Pox1), putative [Aspergillus fumigatus A1163]	-	-	-	ko04146(Peroxisome);ko01040(Biosynthesis of unsaturated fatty acids);ko00640(Propanoate metabolism);ko00592(alpha-Linolenic acid metabolism);ko00410(beta-Alanine metabolism);ko00071(Fatty acid degradation)
AFUB_010110-T	1066.89	799.109	1334.68	1.67021	0.740031	1.89591e-07	3.54345e-06	scf_000001_A_fumigatus_A1163	2862774	2865526	+	2637	AFUB_010110-T	GO:0005575;GO:0005622;GO:0005623;GO:0005737;GO:0005794;GO:0012505;GO:0043226;GO:0043227;GO:0043229;GO:0043231;GO:0044424;GO:0044444;GO:0044464	K20286	3S7U0	K	sp|Q9Y7Y1|SGM1_SCHPO Protein sgm1 OS=Schizosaccharomyces pombe (strain 972 / ATCC 24843) OX=284812 GN=sgm1 PE=3 SV=1	EDP56302.1 conserved hypothetical protein [Aspergillus fumigatus A1163]	-	GO:0005575//cellular_component;GO:0005622//intracellular anatomical structure;GO:0005623//obsolete cell;GO:0005737//cytoplasm;GO:0005794//Golgi apparatus;GO:0012505//endomembrane system;GO:0043226//organelle;GO:0043227//membrane-bounded organelle;GO:0043229//intracellular organelle;GO:0043231//intracellular membrane-bounded organelle;GO:0044424//obsolete intracellular part;GO:0044444//obsolete cy…	-	-
AFUB_069950-T	276.921	437.997	115.845	0.264487	-1.91873	1.90744e-07	3.55827e-06	scf_000005_A_fumigatus_A1163	1978597	1980180	+	1284	AFUB_069950-T	-	-	3SBYN	-	-	EDP50658.1 conserved hypothetical protein [Aspergillus fumigatus A1163]	-	-	-	-
AFUB_005670-T	1696.97	1303.7	2090.23	1.60331	0.681055	2.18421e-07	4.06692e-06	scf_000001_A_fumigatus_A1163	1610475	1612209	-	1607	AFUB_005670-T	GO:0000322;GO:0000323;GO:0000324;GO:0003674;GO:0003756;GO:0003824;GO:0005488;GO:0005515;GO:0005575;GO:0005622;GO:0005623;GO:0005737;GO:0005773;GO:0005783;GO:0005788;GO:0006457;GO:0006950;GO:0008150;GO:0008152;GO:0009987;GO:0012505;GO:0015035;GO:0015036;GO:0016491;GO:0016667;GO:0016671;GO:0016853;GO:0016860;GO:0016864;GO:0019153;GO:0031974;GO:0033554;GO:0034975;GO:0034976;GO:0043226;GO:0043227;GO:…	K09584	3S6ZV	O	sp|Q869Z0|Y5025_DICDI Putative protein disulfide-isomerase DDB_G0275025 OS=Dictyostelium discoideum OX=44689 GN=DDB_G0275025 PE=1 SV=1	XP_750281.1 disulfide isomerase, putative [Aspergillus fumigatus Af293]	GO:0006457//protein folding;GO:0006950//response to stress;GO:0008150//biological_process;GO:0008152//metabolic process;GO:0009987//cellular process;GO:0033554//cellular response to stress;GO:0034975//protein folding in endoplasmic reticulum;GO:0034976//response to endoplasmic reticulum stress;GO:0050896//response to stimulus;GO:0051716//cellular response to stimulus;GO:0055114//obsolete oxidatio…	GO:0000322//storage vacuole;GO:0000323//lytic vacuole;GO:0000324//fungal-type vacuole;GO:0005575//cellular_component;GO:0005622//intracellular anatomical structure;GO:0005623//obsolete cell;GO:0005737//cytoplasm;GO:0005773//vacuole;GO:0005783//endoplasmic reticulum;GO:0005788//endoplasmic reticulum lumen;GO:0012505//endomembrane system;GO:0031974//membrane-enclosed lumen;GO:0043226//organelle;GO:…	GO:0003674//molecular_function;GO:0003756//protein disulfide isomerase activity;GO:0003824//catalytic activity;GO:0005488//binding;GO:0005515//protein binding;GO:0015035//protein-disulfide reductase activity;GO:0015036//disulfide oxidoreductase activity;GO:0016491//oxidoreductase activity;GO:0016667//oxidoreductase activity, acting on a sulfur group of donors;GO:0016671//oxidoreductase activity, …	ko04141(Protein processing in endoplasmic reticulum)
AFUB_093000-T	280.373	364.92	195.826	0.536627	-0.898009	2.26733e-07	4.21375e-06	scf_000009_A_fumigatus_A1163	41217	43999	+	2079	AFUB_093000-T	GO:0000003;GO:0000228;GO:0000280;GO:0003674;GO:0003676;GO:0003723;GO:0005488;GO:0005575;GO:0005622;GO:0005623;GO:0005634;GO:0005694;GO:0005737;GO:0006275;GO:0006996;GO:0007049;GO:0007127;GO:0007154;GO:0007165;GO:0007346;GO:0008150;GO:0009889;GO:0009891;GO:0009893;GO:0009987;GO:0010556;GO:0010557;GO:0010564;GO:0010571;GO:0010604;GO:0010638;GO:0016043;GO:0019219;GO:0019222;GO:0022402;GO:0022414;GO:…	-	3S8JF	D	sp|P08965|MEI2_SCHPO Meiosis protein mei2 OS=Schizosaccharomyces pombe (strain 972 / ATCC 24843) OX=284812 GN=mei2 PE=1 SV=1	EDP47456.1 meiosis protein MEI2, putative [Aspergillus fumigatus A1163]	GO:0000003//reproduction;GO:0000280//nuclear division;GO:0006275//regulation of DNA replication;GO:0006996//organelle organization;GO:0007049//cell cycle;GO:0007127//meiosis I;GO:0007154//cell communication;GO:0007165//signal transduction;GO:0007346//regulation of mitotic cell cycle;GO:0008150//biological_process;GO:0009889//regulation of biosynthetic process;GO:0009891//positive regulation of bi…	GO:0000228//nuclear chromosome;GO:0005575//cellular_component;GO:0005622//intracellular anatomical structure;GO:0005623//obsolete cell;GO:0005634//nucleus;GO:0005694//chromosome;GO:0005737//cytoplasm;GO:0031974//membrane-enclosed lumen;GO:0031981//nuclear lumen;GO:0032991//protein-containing complex;GO:0033620//Mei2 nuclear dot complex;GO:0034064//Tor2-Mei2-Ste11 complex;GO:0043226//organelle;GO:…	GO:0003674//molecular_function;GO:0003676//nucleic acid binding;GO:0003723//RNA binding;GO:0005488//binding;GO:0097159//organic cyclic compound binding;GO:1901363//heterocyclic compound binding;	-
AFUB_010980-T	1492.54	1841.02	1144.06	0.621426	-0.686346	2.28873e-07	4.24554e-06	scf_000001_A_fumigatus_A1163	3114246	3116028	+	1626	AFUB_010980-T	-	-	3S4HJ	S	sp|Q7T3F7|CHRD1_DANRE Cysteine and histidine-rich domain-containing protein 1 OS=Danio rerio OX=7955 GN=chordc1 PE=2 SV=1	XP_752520.1 CORD and CS domain protein [Aspergillus fumigatus Af293]	-	-	-	-
AFUB_024880-T	5211.55	4066.91	6356.19	1.5629	0.644228	2.34047e-07	4.33337e-06	scf_000002_A_fumigatus_A1163	2285505	2286770	+	1266	AFUB_024880-T	GO:0001732;GO:0002181;GO:0002183;GO:0003674;GO:0003676;GO:0003723;GO:0003743;GO:0005092;GO:0005096;GO:0005488;GO:0005515;GO:0005575;GO:0005622;GO:0005623;GO:0005737;GO:0005829;GO:0005840;GO:0006412;GO:0006413;GO:0006417;GO:0006446;GO:0006518;GO:0006807;GO:0006996;GO:0008047;GO:0008135;GO:0008150;GO:0008152;GO:0009058;GO:0009059;GO:0009889;GO:0009890;GO:0009892;GO:0009987;GO:0010467;GO:0010468;GO:…	K03262	3S6R2	J	sp|Q09689|IF5_SCHPO Probable eukaryotic translation initiation factor 5 OS=Schizosaccharomyces pombe (strain 972 / ATCC 24843) OX=284812 GN=tif5 PE=3 SV=1	EDP54432.1 eukaryotic translation initiation factor 5, putative [Aspergillus fumigatus A1163]	GO:0001732//formation of cytoplasmic translation initiation complex;GO:0002181//cytoplasmic translation;GO:0002183//cytoplasmic translational initiation;GO:0006412//translation;GO:0006413//translational initiation;GO:0006417//regulation of translation;GO:0006446//regulation of translational initiation;GO:0006518//peptide metabolic process;GO:0006807//nitrogen compound metabolic process;GO:0006996…	GO:0005575//cellular_component;GO:0005622//intracellular anatomical structure;GO:0005623//obsolete cell;GO:0005737//cytoplasm;GO:0005829//cytosol;GO:0005840//ribosome;GO:0015935//small ribosomal subunit;GO:0022626//cytosolic ribosome;GO:0022627//cytosolic small ribosomal subunit;GO:0032991//protein-containing complex;GO:0033290//eukaryotic 48S preinitiation complex;GO:0043226//organelle;GO:004322…	GO:0003674//molecular_function;GO:0003676//nucleic acid binding;GO:0003723//RNA binding;GO:0003743//translation initiation factor activity;GO:0005092//GDP-dissociation inhibitor activity;GO:0005096//GTPase activator activity;GO:0005488//binding;GO:0005515//protein binding;GO:0008047//enzyme activator activity;GO:0008135//translation factor activity, RNA binding;GO:0030234//enzyme regulator activi…	-
AFUB_039860-T	278.699	363.479	193.918	0.533506	-0.906423	2.36029e-07	4.3619e-06	scf_000003_A_fumigatus_A1163	1699935	1700778	+	492	AFUB_039860-T	-	-	3S9VP	-	-	EDP52817.1 conserved hypothetical protein [Aspergillus fumigatus A1163]	-	-	-	-
AFUB_059160-T	3235	2507.66	3962.34	1.5801	0.660012	2.44047e-07	4.50166e-06	scf_000004_A_fumigatus_A1163	2875077	2878860	-	3600	AFUB_059160-T	GO:0003674;GO:0003824;GO:0005575;GO:0005622;GO:0005623;GO:0005737;GO:0006629;GO:0006644;GO:0006650;GO:0006793;GO:0006796;GO:0006873;GO:0008081;GO:0008150;GO:0008152;GO:0008889;GO:0009056;GO:0009395;GO:0009987;GO:0016042;GO:0016787;GO:0016788;GO:0019637;GO:0019725;GO:0030002;GO:0030320;GO:0030643;GO:0035690;GO:0042221;GO:0042493;GO:0042578;GO:0042592;GO:0044237;GO:0044238;GO:0044242;GO:0044248;GO:…	K18696	3S2T0	U	sp|A0A1D8PNZ7|GDE1_CANAL Glycerophosphocholine phosphodiesterase GDE1 OS=Candida albicans (strain SC5314 / ATCC MYA-2876) OX=237561 GN=GDE1 PE=1 SV=1	XP_753491.1 glycerophosphocholine phosphodiesterase Gde1, putative [Aspergillus fumigatus Af293]	GO:0006629//lipid metabolic process;GO:0006644//phospholipid metabolic process;GO:0006650//glycerophospholipid metabolic process;GO:0006793//phosphorus metabolic process;GO:0006796//phosphate-containing compound metabolic process;GO:0006873//cellular ion homeostasis;GO:0008150//biological_process;GO:0008152//metabolic process;GO:0009056//catabolic process;GO:0009395//phospholipid catabolic proces…	GO:0005575//cellular_component;GO:0005622//intracellular anatomical structure;GO:0005623//obsolete cell;GO:0005737//cytoplasm;GO:0044424//obsolete intracellular part;GO:0044464//obsolete cell part;	GO:0003674//molecular_function;GO:0003824//catalytic activity;GO:0008081//phosphoric diester hydrolase activity;GO:0008889//glycerophosphodiester phosphodiesterase activity;GO:0016787//hydrolase activity;GO:0016788//hydrolase activity, acting on ester bonds;GO:0042578//phosphoric ester hydrolase activity;GO:0047389//glycerophosphocholine phosphodiesterase activity;	ko00564(Glycerophospholipid metabolism)
AFUB_047490-T	6166.9	4814.85	7518.94	1.56161	0.643038	2.48447e-07	4.57288e-06	scf_000003_A_fumigatus_A1163	3897054	3905304	-	8032	AFUB_047490-T	GO:0000003;GO:0000271;GO:0000278;GO:0000281;GO:0000910;GO:0000917;GO:0000935;GO:0003006;GO:0003674;GO:0003824;GO:0004553;GO:0004556;GO:0005575;GO:0005618;GO:0005619;GO:0005623;GO:0005628;GO:0005886;GO:0005887;GO:0005975;GO:0005976;GO:0006073;GO:0007049;GO:0008150;GO:0008152;GO:0008194;GO:0009058;GO:0009059;GO:0009250;GO:0009272;GO:0009277;GO:0009653;GO:0009897;GO:0009986;GO:0009987;GO:0010383;GO:…	K00749	3SAP2	G	sp|Q9USK8|AGS1_SCHPO Cell wall alpha-1,3-glucan synthase ags1 OS=Schizosaccharomyces pombe (strain 972 / ATCC 24843) OX=284812 GN=ags1 PE=1 SV=3	EDP53567.1 alpha-1,3-glucan synthase, putative [Aspergillus fumigatus A1163]	GO:0000003//reproduction;GO:0000271//polysaccharide biosynthetic process;GO:0000278//mitotic cell cycle;GO:0000281//mitotic cytokinesis;GO:0000910//cytokinesis;GO:0000917//division septum assembly;GO:0003006//developmental process involved in reproduction;GO:0005975//carbohydrate metabolic process;GO:0005976//polysaccharide metabolic process;GO:0006073//cellular glucan metabolic process;GO:000704…	GO:0000935//division septum;GO:0005575//cellular_component;GO:0005618//cell wall;GO:0005619//ascospore wall;GO:0005623//obsolete cell;GO:0005628//prospore membrane;GO:0005886//plasma membrane;GO:0005887//integral component of plasma membrane;GO:0009277//fungal-type cell wall;GO:0009897//external side of plasma membrane;GO:0009986//cell surface;GO:0016020//membrane;GO:0016021//integral component o…	GO:0003674//molecular_function;GO:0003824//catalytic activity;GO:0004553//hydrolase activity, hydrolyzing O-glycosyl compounds;GO:0004556//alpha-amylase activity;GO:0008194//UDP-glycosyltransferase activity;GO:0016160//amylase activity;GO:0016740//transferase activity;GO:0016757//glycosyltransferase activity;GO:0016758//hexosyltransferase activity;GO:0016787//hydrolase activity;GO:0016798//hydrol…	-
AFUB_033390-T	41.2253	65.1728	17.2779	0.265109	-1.91534	2.48833e-07	4.57288e-06	scf_000002_A_fumigatus_A1163	4672621	4673118	+	405	AFUB_033390-T	-	-	-	-	-	XP_756105.1 hypothetical protein AFUA_2G17700 [Aspergillus fumigatus Af293]	-	-	-	-
AFUB_101450-T	678.027	504.915	851.139	1.68571	0.753353	2.51093e-07	4.60158e-06	scf_000011_A_fumigatus_A1163	279563	281594	-	1920	AFUB_101450-T	GO:0000428;GO:0000976;GO:0000977;GO:0000979;GO:0000988;GO:0000990;GO:0000991;GO:0001012;GO:0001046;GO:0001047;GO:0001067;GO:0001139;GO:0003674;GO:0003676;GO:0003677;GO:0003690;GO:0005488;GO:0005515;GO:0005575;GO:0005622;GO:0005623;GO:0005634;GO:0005654;GO:0005667;GO:0006139;GO:0006351;GO:0006352;GO:0006355;GO:0006357;GO:0006366;GO:0006367;GO:0006725;GO:0006807;GO:0008134;GO:0008150;GO:0008152;GO:…	K15134	3S71G	K	sp|Q4W9B7|MED17_ASPFU Mediator of RNA polymerase II transcription subunit 17 OS=Neosartorya fumigata (strain ATCC MYA-4609 / Af293 / CBS 101355 / FGSC A1100) OX=330879 GN=srb4 PE=3 SV=1	EDP47150.1 RNA polymerase II mediator complex component SRB4, putative [Aspergillus fumigatus A1163]	GO:0006139//nucleobase-containing compound metabolic process;GO:0006351//transcription, DNA-templated;GO:0006352//DNA-templated transcription, initiation;GO:0006355//regulation of transcription, DNA-templated;GO:0006357//regulation of transcription by RNA polymerase II;GO:0006366//transcription by RNA polymerase II;GO:0006367//transcription initiation from RNA polymerase II promoter;GO:0006725//c…	GO:0000428//DNA-directed RNA polymerase complex;GO:0005575//cellular_component;GO:0005622//intracellular anatomical structure;GO:0005623//obsolete cell;GO:0005634//nucleus;GO:0005654//nucleoplasm;GO:0005667//transcription regulator complex;GO:0016591//RNA polymerase II, holoenzyme;GO:0030880//RNA polymerase complex;GO:0031974//membrane-enclosed lumen;GO:0031981//nuclear lumen;GO:0032991//protein-…	GO:0000976//transcription cis-regulatory region binding;GO:0000977//RNA polymerase II transcription regulatory region sequence-specific DNA binding;GO:0000979//RNA polymerase II core promoter sequence-specific DNA binding;GO:0000988//obsolete transcription factor activity, protein binding;GO:0000990//obsolete transcription factor activity, core RNA polymerase binding;GO:0000991//obsolete transcri…	-
AFUB_061590-T	3063.3	2053.57	4073.03	1.98339	0.987969	2.51325e-07	4.60158e-06	scf_000004_A_fumigatus_A1163	3544399	3546822	+	2301	AFUB_061590-T	-	-	3SAXT	T	sp|O14031|PGT1_SCHPO Glutathione transporter 1 OS=Schizosaccharomyces pombe (strain 972 / ATCC 24843) OX=284812 GN=pgt1 PE=1 SV=1	EDP52122.1 small oligopeptide transporter, OPT family [Aspergillus fumigatus A1163]	-	-	-	-
AFUB_029040-T	2254.59	1743.05	2766.12	1.58694	0.666247	2.51946e-07	4.60441e-06	scf_000002_A_fumigatus_A1163	3431946	3433945	+	1804	AFUB_029040-T	GO:0000322;GO:0000323;GO:0000324;GO:0000329;GO:0003333;GO:0003674;GO:0005215;GO:0005342;GO:0005575;GO:0005622;GO:0005623;GO:0005737;GO:0005773;GO:0005774;GO:0005886;GO:0006575;GO:0006629;GO:0006643;GO:0006644;GO:0006650;GO:0006658;GO:0006665;GO:0006793;GO:0006796;GO:0006807;GO:0006810;GO:0006811;GO:0006812;GO:0006820;GO:0006865;GO:0008150;GO:0008152;GO:0008324;GO:0008509;GO:0008514;GO:0008610;GO:…	-	3S6PT	S	sp|Q12116|TMS1_YEAST Membrane protein TMS1 OS=Saccharomyces cerevisiae (strain ATCC 204508 / S288c) OX=559292 GN=TMS1 PE=1 SV=1	KAF4277007.1 hypothetical protein CNMCM8689_005210 [Aspergillus fumigatus]	GO:0003333//amino acid transmembrane transport;GO:0006575//cellular modified amino acid metabolic process;GO:0006629//lipid metabolic process;GO:0006643//membrane lipid metabolic process;GO:0006644//phospholipid metabolic process;GO:0006650//glycerophospholipid metabolic process;GO:0006658//phosphatidylserine metabolic process;GO:0006665//sphingolipid metabolic process;GO:0006793//phosphorus meta…	GO:0000322//storage vacuole;GO:0000323//lytic vacuole;GO:0000324//fungal-type vacuole;GO:0000329//fungal-type vacuole membrane;GO:0005575//cellular_component;GO:0005622//intracellular anatomical structure;GO:0005623//obsolete cell;GO:0005737//cytoplasm;GO:0005773//vacuole;GO:0005774//vacuolar membrane;GO:0005886//plasma membrane;GO:0016020//membrane;GO:0016021//integral component of membrane;GO:0…	GO:0003674//molecular_function;GO:0005215//transporter activity;GO:0005342//organic acid transmembrane transporter activity;GO:0008324//cation transmembrane transporter activity;GO:0008509//anion transmembrane transporter activity;GO:0008514//organic anion transmembrane transporter activity;GO:0015075//ion transmembrane transporter activity;GO:0015171//amino acid transmembrane transporter activit…	-
AFUB_090610-T	290.876	462.706	119.047	0.257284	-1.95857	2.59274e-07	4.72886e-06	scf_000008_A_fumigatus_A1163	1187494	1191547	+	3108	AFUB_090610-T	-	-	3SBNV	S	-	EDP48345.1 rhamnosidase B, putative [Aspergillus fumigatus A1163]	-	-	-	-
AFUB_004060-T	3113.26	3803.85	2422.67	0.636899	-0.650863	2.59712e-07	4.72886e-06	scf_000001_A_fumigatus_A1163	1131596	1134960	-	3126	AFUB_004060-T	-	-	3S7KJ	-	-	KAF4249087.1 hypothetical protein CNMCM8057_007567 [Aspergillus fumigatus]	-	-	-	-
AFUB_084420-T	436.38	609.975	262.786	0.430814	-1.21486	2.62064e-07	4.76292e-06	scf_000007_A_fumigatus_A1163	1375596	1376185	+	534	AFUB_084420-T	-	-	3S9AD	-	-	XP_746987.1 hypothetical protein AFUA_8G02190 [Aspergillus fumigatus Af293]	-	-	-	-
AFUB_041670-T	185.362	248.338	122.386	0.492819	-1.02087	2.62984e-07	4.77087e-06	scf_000003_A_fumigatus_A1163	2185195	2187856	+	1860	AFUB_041670-T	-	-	3S3Q6	O	sp|B3FWS5|HPM9_HYPSB FAD-linked oxidoreductase hmp9 OS=Hypomyces subiculosus OX=193393 GN=hpm9 PE=1 SV=1	EDP52996.1 isoamyl alcohol oxidase [Aspergillus fumigatus A1163]	-	-	-	-
AFUB_093610-T	120.906	68.2227	173.588	2.54444	1.34735	2.69327e-07	4.87699e-06	scf_000009_A_fumigatus_A1163	210976	211708	-	651	AFUB_093610-T	-	-	3SFCM	-	-	XP_747609.1 conserved hypothetical protein [Aspergillus fumigatus Af293]	-	-	-	-
AFUB_085360-T	1340.15	1879.36	800.938	0.426176	-1.23048	2.70025e-07	4.88068e-06	scf_000007_A_fumigatus_A1163	1659241	1661397	+	2157	AFUB_085360-T	-	-	3S43W	S	-	KAF4286963.1 hypothetical protein CNMCM8689_001312 [Aspergillus fumigatus]	-	-	-	-
AFUB_075450-T	685.167	444.493	925.842	2.08292	1.0586	2.75256e-07	4.96615e-06	scf_000006_A_fumigatus_A1163	968509	969758	+	930	AFUB_075450-T	-	-	3S9PT	-	-	EDP49515.1 conserved hypothetical protein [Aspergillus fumigatus A1163]	-	-	-	-
AFUB_086130-T	2471.42	1915.6	3027.24	1.58031	0.660206	2.76062e-07	4.97162e-06	scf_000007_A_fumigatus_A1163	1849743	1852460	+	2718	AFUB_086130-T	GO:0003674;GO:0003824;GO:0004497;GO:0006082;GO:0008150;GO:0008152;GO:0009058;GO:0009987;GO:0016053;GO:0016491;GO:0016999;GO:0017000;GO:0017144;GO:0018130;GO:0018904;GO:0019748;GO:0019752;GO:0043436;GO:0044237;GO:0044249;GO:0044281;GO:0044283;GO:0046394;GO:0046483;GO:0055114;GO:0071704;GO:0097176;GO:1901360;GO:1901362;GO:1901503;GO:1901576;GO:1902084;GO:1902086	K03379	20MM6	H	sp|Q4WAZ0|PSOF_ASPFU Dual-functional monooxygenase/methyltransferase psoF OS=Neosartorya fumigata (strain ATCC MYA-4609 / Af293 / CBS 101355 / FGSC A1100) OX=330879 GN=psoF PE=1 SV=1	EDP49165.1 steroid monooxygenase, putative [Aspergillus fumigatus A1163]	GO:0006082//organic acid metabolic process;GO:0008150//biological_process;GO:0008152//metabolic process;GO:0009058//biosynthetic process;GO:0009987//cellular process;GO:0016053//organic acid biosynthetic process;GO:0016999//antibiotic metabolic process;GO:0017000//antibiotic biosynthetic process;GO:0018130//heterocycle biosynthetic process;GO:0018904//ether metabolic process;GO:0019748//secondary…	-	GO:0003674//molecular_function;GO:0003824//catalytic activity;GO:0004497//monooxygenase activity;GO:0016491//oxidoreductase activity;	-
AFUB_057620-T	745.749	398.021	1093.48	2.74729	1.45801	2.78877e-07	5.0132e-06	scf_000004_A_fumigatus_A1163	2481415	2481993	+	534	AFUB_057620-T	-	-	-	-	-	EDP51744.1 sensor histidine kinase/response regulator, putative [Aspergillus fumigatus A1163]	-	-	-	-
AFUB_030320-T	4564.8	3572.22	5557.38	1.55572	0.637585	2.96273e-07	5.31624e-06	scf_000002_A_fumigatus_A1163	3826907	3828192	-	1173	AFUB_030320-T	-	-	3S75Q	S	-	ADL63138.1 AfuFlbB beta [Aspergillus fumigatus]	-	-	-	-
AFUB_054870-T	496.684	354.971	638.397	1.79845	0.846754	2.98494e-07	5.34639e-06	scf_000004_A_fumigatus_A1163	1721436	1724161	+	2450	AFUB_054870-T	-	K10798	3S3QI	KLO	sp|O50017|PARP2_MAIZE Poly [ADP-ribose] polymerase 2 OS=Zea mays OX=4577 GN=PARP2 PE=2 SV=1	KAF4254802.1 hypothetical protein CNMCM8057_005022 [Aspergillus fumigatus]	-	-	-	ko03410(Base excision repair)
AFUB_095500-T	852.307	1111.81	592.802	0.533186	-0.907289	3.00241e-07	5.36797e-06	scf_000009_A_fumigatus_A1163	730142	731358	+	1157	AFUB_095500-T	GO:0005575;GO:0005618;GO:0005623;GO:0005886;GO:0009277;GO:0016020;GO:0030312;GO:0044464;GO:0071944	-	3S6RV	S	sp|Q4WCX9|YA280_ASPFU Uncharacterized protein AFUA_6G02800 OS=Neosartorya fumigata (strain ATCC MYA-4609 / Af293 / CBS 101355 / FGSC A1100) OX=330879 GN=AFUA_6G02800 PE=1 SV=1	XP_747797.1 GPI anchored protein, putative [Aspergillus fumigatus Af293]	-	GO:0005575//cellular_component;GO:0005618//cell wall;GO:0005623//obsolete cell;GO:0005886//plasma membrane;GO:0009277//fungal-type cell wall;GO:0016020//membrane;GO:0030312//external encapsulating structure;GO:0044464//obsolete cell part;GO:0071944//cell periphery;	-	-
AFUB_003120-T	768.132	990.301	545.963	0.55131	-0.859065	3.07567e-07	5.48902e-06	scf_000001_A_fumigatus_A1163	860671	861983	-	1130	AFUB_003120-T	GO:0003674;GO:0005215;GO:0005315;GO:0005575;GO:0005622;GO:0005623;GO:0005737;GO:0005739;GO:0005740;GO:0005743;GO:0006810;GO:0006811;GO:0006817;GO:0006820;GO:0006839;GO:0008150;GO:0015291;GO:0015318;GO:0015698;GO:0016020;GO:0016021;GO:0019866;GO:0022804;GO:0022857;GO:0031090;GO:0031224;GO:0031300;GO:0031301;GO:0031304;GO:0031305;GO:0031966;GO:0031967;GO:0031975;GO:0032592;GO:0034220;GO:0035435;GO:…	K15102	3SCFC	C	sp|P23641|MPCP_YEAST Mitochondrial phosphate carrier protein OS=Saccharomyces cerevisiae (strain ATCC 204508 / S288c) OX=559292 GN=MIR1 PE=1 SV=1	KAF4255930.1 hypothetical protein CNMCM8714_003960 [Aspergillus fumigatus]	GO:0006810//transport;GO:0006811//ion transport;GO:0006817//phosphate ion transport;GO:0006820//anion transport;GO:0006839//mitochondrial transport;GO:0008150//biological_process;GO:0015698//inorganic anion transport;GO:0034220//ion transmembrane transport;GO:0035435//phosphate ion transmembrane transport;GO:0051179//localization;GO:0051234//establishment of localization;GO:0055085//transmembrane…	GO:0005575//cellular_component;GO:0005622//intracellular anatomical structure;GO:0005623//obsolete cell;GO:0005737//cytoplasm;GO:0005739//mitochondrion;GO:0005740//mitochondrial envelope;GO:0005743//mitochondrial inner membrane;GO:0016020//membrane;GO:0016021//integral component of membrane;GO:0019866//organelle inner membrane;GO:0031090//organelle membrane;GO:0031224//intrinsic component of memb…	GO:0003674//molecular_function;GO:0005215//transporter activity;GO:0005315//inorganic phosphate transmembrane transporter activity;GO:0015291//secondary active transmembrane transporter activity;GO:0015318//inorganic molecular entity transmembrane transporter activity;GO:0022804//active transmembrane transporter activity;GO:0022857//transmembrane transporter activity;	-
AFUB_049840-T	234.727	160.588	308.865	1.92334	0.943612	3.08712e-07	5.49952e-06	scf_000004_A_fumigatus_A1163	264210	266252	+	1830	AFUB_049840-T	-	K01078	3S55K	G	sp|Q12546|PPA_ASPFI Acid phosphatase OS=Aspergillus ficuum OX=5058 GN=aphA PE=1 SV=1	EDP50982.1 acid phosphatase AphA [Aspergillus fumigatus A1163]	-	-	-	ko00740(Riboflavin metabolism);ko00730(Thiamine metabolism)
[truncated: 9,332 more rows]

## Sheet: 2. WT_vs_meaB.DEGs.Down
id	baseMean	baseMean_WT	baseMean_meaB	foldChange(A/WT)	log2FoldChange	pval	padj	Chromosome	Start Site	End Site	Direction	Length	Name	GO	KEGG	eggNOG	eggNOG_Category	Swissprot	Description	BP	CC	MF	Pathway
[truncated: 486 more rows]

## Sheet: 3. WT_vs_meaB.DEGs.UP
id	baseMean	baseMean_WT	baseMean_meaB	foldChange(A/WT)	log2FoldChange	pval	padj	Chromosome	Start Site	End Site	Direction	Length	Name	GO	KEGG	eggNOG	eggNOG_Category	Swissprot	Description	BP	CC	MF	Pathway
AFUB_028410-T	975.361	152.601	1798.12	11.7832	3.55865	3.56473e-113	1.17482e-109	scf_000002_A_fumigatus_A1163	3255010	3257970	-	2841	AFUB_028410-T	-	-	3S39R	S	sp|O00534|VMA5A_HUMAN von Willebrand factor A domain-containing protein 5A OS=Homo sapiens OX=9606 GN=VWA5A PE=1 SV=2	EDP54781.1 von Willebrand domain protein [Aspergillus fumigatus A1163]	-	-	-	-
[truncated: 332 more rows]

## Sheet: 4. KEGG 
PathwayID	Pathway	Level1	Level2	Up_number	Down_number	DEG_number	total_number	Pvalue	FDR	Up_gene	Down_gene	URL
[truncated: 70 more rows]

## Sheet: 5. GO
Category	GO.ID		Term	Up	Down	DEG	Total	Pvalue	0	FDR	Up_Gene	Down_Gene
[truncated: 32 more rows]
